# Supplementary material for: Slab Grave expansion disrupted long co-existence of distinct Bronze Age herders in central Mongolia
Source: Nat Commun. 2025 Sep 25;16:8420. doi: 10.1038/s41467-025-63789-1 (PMC12462455; doi:10.1038/s41467-025-63789-1)
Supplement: Supplementary file 3 — Supplementary Data 1-18 [file 41467_2025_63789_MOESM3_ESM.xlsx]

## Sheet: Supplementary Data 1
Supplementary Data 1. Summary of the individuals newly reported in this study. We generated DNA libraries for the total of 32 individuals and 30 of them yielded sufficient amount of human DNA (>0.09% reads mapped on hs37d5) for the genomic analysis. These 30 libraries were enriched for 1,233,013 nuclear SNPs (1240K) and sequenced (1240K capture sequencing). We also generated and sequenced whole-g…
																	1240K capture sequencing																Shotgun deep sequencing
ID	Archeological ID	Grave	Site	grave type	Osteological age	Osteological sex	Osteological features	cultural affiliation	Skeletal element	Locality	Institutional repository	Latitude	Longitude	UDG-half treatment	bio. sex	Shotgun screen	1240K capture	Number of 1240K enriched reads mapped to human reference genome	X chromosome contamination	mtDNA contamination	1240K Coverage	Human DNA (%) pre-1240K capture	Human DNA (%) post-1240K capture	5'1 C>T (%)	5'2 C>T (%)	5'3 C>T (%)	3'1 C>T (%)	3'2 C>T (%)	3'3 C>T (%)	Number of 1240K SNPs covered	mtDNA haplogroup	Y haplogroup	Shotgun deep sequencing	Number of shotgun deep-sequenced reads mapped to human reference genome	X chromosome contamination	mtDNA contamination	1240K Coverage	5'1 C>T (%)	5'2 C>T (%)	5'3 C>T (%)	3'1 C>T (%)	3'2 C>T (%)	3'3 C>T (%)	Number of 1240K SNPs covered	mtDNA haplogroup	Y haplogroup	Genetic Data	Accession ID	Radiocarbon uncal. BP
ABL001.A0101	ABB.2	gr. 2	Ar Bulan	Slab grave	middle adult	Female	Poorly preserved	Slab Grave	Tooth	Övörkhangai	Institute of Archaeology, MAS.	47.0029	102.651	NO	NA	YES	NO	NA	NA	NA	NA	0.0230946	NA	NA	NA	NA	NA	NA	NA	NA	NA	NA	NO	NA	NA	NA	NA	NA	NA	NA	NA	NA	NA	NA	NA	NA	NA	NA	NA
ABL002.A0101	ABB.10	gr. 10	Ar Bulan	Slab grave	adult	Male	Initial stages of degenerative joint disease	Slab Grave	Femur	Övörkhangai	Institute of Archaeology, MAS.	47.0029	102.651	NO	M	YES	YES	1856891	-0.000561	NA	0.21302	0.246345	2.15726	0.203189	0.107093	0.0745386	0.113646	0.0871124	0.0671664	120947	C4a1a4	Q1(Q-L232)	NO	NA	NA	NA	NA	NA	NA	NA	NA	NA	NA	NA	NA	NA	This study	ERS22854599	2895 ± 43
AMY001.A0101	AMY	gr. 1	Ar Modny Adag	-	middle adult	Female	Degenerative joint disease, unfused acromiale bone, teeth with high abrasion	Mongol	Tooth	Övörkhangai	Institute of Archaeology, MAS.	47.1511	102.804	NO	F	YES	YES	55688500	-	0	6.78876	70.2537	96.3865	0.114931	0.0539951	0.0390546	0.050621	0.0324452	0.0264622	1040794	D4b2b2b	-	YES	132935017	-	0.01	1.72418	0.117345	0.0523981	0.0392496	0.054826	0.0341211	0.0268377	730348	D4b2b2b	-	This study	ERS22854600	-
BYT001.A0101	KTS.E01	gr. 1	Bayantsagaan valley	Khirgisuur	young adult	Male	Mild osteoarthritis in both shoulders	DSKC	Tooth	Arkhangai	Institute of Archaeology, MAS.	47.7411	101.344	NO	NA	YES	NO	NA	NA	NA	NA	0.0563096	NA	NA	NA	NA	NA	NA	NA	NA	NA	NA	NO	NA	NA	NA	NA	NA	NA	NA	NA	NA	NA	NA	NA	NA	NA	NA	NA
KHG001.A0101	KTS.207	gr. 207	Khuruugiin uzuur	Multi-animal offering burial (MAOB)			No paleoanthropological measurements were taken	Slab Grave	Femur	Arkhangai	Institute of Archaeology, MAS.	47.727	101.344	NO	M	YES	YES	1690791	0.002078	0.03	0.25627	0.387701	2.79117	0.190856	0.100262	0.0679538	0.097997	0.0700011	0.0587511	153179	F1b	N1c1(N-M46)	NO	NA	NA	NA	NA	NA	NA	NA	NA	NA	NA	NA	NA	NA	This study	ERS22854601	2605 ± 25
KHG002.A0101	KTS.128	gr. 128	Khuruugiin uzuur	Sagsai	adult	Female	Initial stages of degenerative joint disease	DSKC	Petrous bone	Arkhangai	Institute of Archaeology, MAS.	47.7305	101.35	NO	F	YES	YES	238107	-	NA	0.03324	0.110379	0.358245	0.303275	0.167954	0.11193	0.19636	0.142025	0.0999338	22693	NA	-	NO	NA	NA	NA	NA	NA	NA	NA	NA	NA	NA	NA	NA	NA	This study	ERS22854602	2980 ± 30
KHG003.A0101	KTS.127	gr. 127	Khuruugiin uzuur	Sagsai	adult	Female	The multi-articular lesions are in favor of inflammatory rheumatism of the rheumatoid arthritis type. The fifth lumbar vertebra presents an outline of rachischisis (spina bifida).	DSKC	Tooth	Arkhangai	Institute of Archaeology, MAS.	47.7304	101.35	NO	F	YES	YES	2624405	-	0.02	0.23449	0.599876	3.15696	0.290968	0.155006	0.117113	0.167145	0.110052	0.0857218	141875	D5a2a1+@16172	-	NO	NA	NA	NA	NA	NA	NA	NA	NA	NA	NA	NA	NA	NA	This study	ERS22854603	3000 ± 30
KHG004.A0101	KTS.31	gr. 31	Khuruugiin uzuur	Sagsai	young adult	Female	A left acetabular lesion that is both significant and partial, in the upper and lateral zones	DSKC	Tooth	Arkhangai	Institute of Archaeology, MAS.	47.7339	101.354	NO	F	YES	YES	1779272	-	0	0.23541	0.439904	2.40388	0.418588	0.250163	0.17453	0.280354	0.208046	0.160706	144479	U5a2d	-	NO	NA	NA	NA	NA	NA	NA	NA	NA	NA	NA	NA	NA	NA	This study	ERS22854604	2960 ± 40
KHG005.A0101	KTS.35	gr. 35	Khuruugiin uzuur	Xiongnu ring burial			No paleoanthropological measurements were taken	Xiongnu	Tooth	Arkhangai	Institute of Archaeology, MAS.	47.7339	101.353	NO	M	YES	YES	29287722	0.016751	0	4.11264	28.1574	54.7257	0.188303	0.104182	0.0700486	0.118119	0.0892559	0.0734096	946656	D4m2a	C2b1b1(C-M86)	YES	33731139	0.024124	0.01	0.43218	0.192924	0.0958465	0.0676799	0.127058	0.0965441	0.0779247	267812	D4m2a	C2b1b1(C-M86)	This study	ERS22854605	-
KHG006.A0101	KTS.37	gr. 37	Khuruugiin uzuur	Mönkhkhairkhan-like	Adult	Male	No paleoanthropological measurements were taken	DSKC	Femur	Arkhangai	Institute of Archaeology, MAS.	47.7339	101.353	NO	M	YES	YES	162772	0	NA	0.01936	0.0949952	0.220965	0.342239	0.192552	0.127292	0.239148	0.175415	0.132611	13289	H2a2a1	A(A)	NO	NA	NA	NA	NA	NA	NA	NA	NA	NA	NA	NA	NA	NA	This study	ERS22854606	-
KHG007.A0101	KTS.126	gr. 126	Khuruugiin uzuur	Sagsai	adolescent	Female	At the level of the distal third of the diaphysis of the left humerus, on the lateral face, periostitis was observed by contiguity with an infected focus (traumatic?).	DSKC	Tooth	Arkhangai	Institute of Archaeology, MAS.	47.7303	101.351	NO	F	YES	YES	956192	-	0	0.04289	0.0925079	1.26968	0.32755	0.194418	0.144841	0.188776	0.147591	0.118217	28170	C4a1a3	-	NO	NA	NA	NA	NA	NA	NA	NA	NA	NA	NA	NA	NA	NA	This study	ERS22854607	3150 ± 30
MKT001.A0101	MT.103	gr. 103	Maikhan Tolgoi	mound	old adult	Female	Initial degenerative joint disease, rib fracture	DSKC	Petrous bone	Övörkhangai	Institute of Archaeology, MAS.	46.9927	102.598	NO	F	YES	YES	56793405	-	0	7.32933	73.4558	98.0424	0.326441	0.2027	0.115756	0.24066	0.158493	0.119607	1081097	G	-	YES	145747535	-	0.01	2.08487	0.347315	0.205279	0.133098	0.260051	0.17615	0.136186	819884	G2b2	-	This study	ERS22854608	2867 ± 36
MKT002.A0101	MT.32	gr. 32	Maikhan Tolgoi	mound	young to middle adult	Male	Poorly preserved	DSKC	Tooth	Övörkhangai	Institute of Archaeology, MAS.	46.9927	102.598	NO	M	YES	YES	10290913	0.010535	0	1.45588	2.61477	15.3289	0.273769	0.147433	0.0979595	0.194699	0.132156	0.106531	576465	A8a1	Q1a2a(Q-L476,Q-L53)	NO	NA	NA	NA	NA	NA	NA	NA	NA	NA	NA	NA	NA	NA	This study	ERS22854609	3026 ± 37
MKT003.A0101	MT.23	gr. 23	Maikhan Tolgoi	mound	young to middle adult	Female	Trauma	DSKC	Petrous bone	Övörkhangai	Institute of Archaeology, MAS.	46.9927	102.598	NO	F	YES	YES	7498970	-	0.02	1.20446	3.41601	10.8755	0.272861	0.161328	0.108195	0.180756	0.128721	0.102538	528777	M12'G	-	NO	NA	NA	NA	NA	NA	NA	NA	NA	NA	NA	NA	NA	NA	This study	ERS22854610	2934 ± 36
MKT004.A0101	MT.3	gr. 3	Maikhan Tolgoi	figure-shaped	middle adult	Male	Arthritis, caries, degenerative joint disease	figure-shaped	Tooth	Övörkhangai	Institute of Archaeology, MAS.	46.9927	102.598	NO	M	YES	YES	48623711	0.013012	0.01	6.29791	65.255	90.9062	0.26776	0.148381	0.106166	0.163586	0.121108	0.0985784	1048024	D4j8	N1c(N-M2087.1)	YES	90236921	0.013711	0.02	1.13915	0.273671	0.147481	0.115116	0.166945	0.129902	0.108827	570446	D4j8	NO1(NO-M214)	This study	ERS22854611	3059 ± 44
MKT005.A0101	MT.70	gr. 70	Maikhan Tolgoi	Sagsai	old adult	Male	Acromial bone unfused, degenerative joint disease, abscesses	DSKC	Mandible	Övörkhangai	Institute of Archaeology, MAS.	46.9927	102.598	NO	M	YES	YES	20161736	0.019507	0	2.73774	5.7636	26.1621	0.277789	0.159747	0.110938	0.184075	0.138549	0.117271	828595	D4j5	Q1a2a1(Q-L54)	NO	NA	NA	NA	NA	NA	NA	NA	NA	NA	NA	NA	NA	NA	This study	ERS22854612	3053 ± 39
MKT006.A0101	MT.24	gr. 24	Maikhan Tolgoi	D-shaped	adult	Female	Poorly preserved	Slab Grave	Femur	Övörkhangai	Institute of Archaeology, MAS.	46.9927	102.598	NO	M	YES	YES	16882098	0.014081	0	2.85766	3.9316	20.111	0.218886	0.129355	0.0878445	0.126212	0.100518	0.0827698	837489	Z1a	Q1a1a1(Q-M265,Q-M120)	NO	NA	NA	NA	NA	NA	NA	NA	NA	NA	NA	NA	NA	NA	This study	ERS22854613	2839 ± 34
MKT007.A0101	MT.67	gr.67	Maikhan Tolgoi	Khirgisuur	old adult	Male	Degenerative joint disease, Healed fractures	DSKC	Tooth	Övörkhangai	Institute of Archaeology, MAS.	46.9927	102.598	NO	M	YES	YES	43263303	0.010193	0.01	4.99664	27.3485	64.1721	0.192124	0.0948528	0.0622157	0.116184	0.0855742	0.0657394	924674	C4a1a+195	Q1a2a1c(Q-L330)	YES	35591140	0.016152	0.02	0.47802	0.195539	0.0933014	0.0634201	0.121461	0.0866226	0.0707893	284617	C4a1a+195	Q1a2a1c(Q-L334,Q-L330)	This study	ERS22854614	2886 ± 37
MKT008.A0101	MT.9	gr. 9	Maikhan Tolgoi	mound	old adult	Male	Arhtritis, ante mortem loss of all theeth, healed skull trauma	DSKC	Petrous bone	Övörkhangai	Institute of Archaeology, MAS.	46.9927	102.598	NO	M	YES	YES	63077749	0.007366	0	9.03498	62.2355	84.0109	0.205951	0.117883	0.0693275	0.138438	0.0906918	0.0689596	1139288	G2a+152	Q1a2a1(Q-L54)	YES	146182722	0.010366	0.01	2.55524	0.22323	0.123504	0.0777841	0.167612	0.106107	0.0826687	914472	G2a+152	Q1a2a1c(Q-L334,Q-L330)	This study	ERS22854615	2946 ± 34
MKT010.A0101	MT.5	gr. 5	Maikhan Tolgoi	Sagsai	adolescent	Male	Vitamin C deficiency, infections, linear enamel hypolasia	DSKC	Mandible	Övörkhangai	Institute of Archaeology, MAS.	46.9927	102.598	NO	M	YES	YES	41432096	0.013818	0	4.67803	24.7906	58.3639	0.350664	0.183546	0.135402	0.169458	0.116411	0.0847515	934329	C4d	Q1a2a(Q-L475,Q-L53)	YES	38966476	0.008669	0.02	0.43594	0.372632	0.19129	0.146835	0.173119	0.119138	0.090547	267037	C4d	Q1a(Q-M1065,Q-L472)	This study	ERS22854616	3135 ± 41
MKT011.A0101	MT.7	gr. 70	Maikhan Tolgoi	Slab grave	child	Female	Poorly preserved	Slab Grave	Femur	Övörkhangai	Institute of Archaeology, MAS.	46.9927	102.598	NO	F	YES	YES	1183083	-	0.01	0.13598	0.173143	1.40276	0.237939	0.135943	0.0918507	0.127226	0.101076	0.0814289	84380	D4b1a2a	-	NO	NA	NA	NA	NA	NA	NA	NA	NA	NA	NA	NA	NA	NA	This study	ERS22854617	2770 ± 37
MKT012.A0101	MT.21	gr. 21	Maikhan Tolgoi	platform mound	old adult	Male	Healed fracture of the scapula, ankylosis of some toes	DSKC	Petrous bone	Övörkhangai	Institute of Archaeology, MAS.	46.9927	102.598	NO	M	YES	YES	2584651	0.007074	0.03	0.38564	0.972987	2.80553	0.202864	0.109623	0.0617779	0.117645	0.0829935	0.0648102	223018	H2a2a1	Q1a(Q-M1081,Q-L472)	NO	NA	NA	NA	NA	NA	NA	NA	NA	NA	NA	NA	NA	NA	This study	ERS22854618	3187 ± 40
MKT013.A0101	MT.65B	gr. 65B	Maikhan Tolgoi	nested grave	child	Male	Vitamin C-deficieny, periostitis	figure-shaped-like	Femur	Övörkhangai	Institute of Archaeology, MAS.	46.9927	102.598	NO	F	YES	YES	1166879	-	0.02	0.1653	0.484755	1.45398	0.230455	0.130396	0.0910378	0.123609	0.100425	0.0788056	105846	C4a1a+195	-	NO	NA	NA	NA	NA	NA	NA	NA	NA	NA	NA	NA	NA	NA	This study	ERS22854619	3110 ± 37
MKT014.A0101	MT.65A	gr. 65A	Maikhan Tolgoi	nested grave	young adult	Female	Poorly preserved, entheses	figure-shaped-like	Femur	Övörkhangai	Institute of Archaeology, MAS.	46.9927	102.598	NO	F	YES	YES	29036163	-	0	5.49977	13.1683	46.425	0.174993	0.0938666	0.0553557	0.109483	0.070294	0.0571237	1023114	G2a1	-	YES	13125822	-	0.01	0.24068	0.192756	0.102233	0.0671499	0.135713	0.0859818	0.0692745	160974	G2a1	-	This study	ERS22854620	3024 ± 35
MKT015.A0101	MT.14	gr. 14	Maikhan Tolgoi	Slab grave	middle adult	Male	Poorly preserved	Slab Grave	Femur	Övörkhangai	Institute of Archaeology, MAS.	46.9927	102.598	NO	M	YES	YES	51350178	0.007785	0	7.72906	46.7213	76.3168	0.16396	0.0889547	0.053271	0.0990784	0.0667627	0.0547051	1119455	F1b1b	Q1a1a1(Q-M120)	YES	96643284	0.007016	0.01	1.78924	0.185915	0.0968258	0.0675975	0.118758	0.0792855	0.0650086	767260	F1b1b	Q1a1a1(Q-M120)	This study	ERS22854621	2856 ± 37
MKT016.A0101	MT.13	gr. 13	Maikhan Tolgoi	Slab grave	old adult	Male	Degenerative joint disease	Slab Grave	Femur	Övörkhangai	Institute of Archaeology, MAS.	46.9927	102.598	NO	M	YES	YES	30794703	0.008438	0.01	4.57166	11.8887	42.7581	0.176346	0.0949661	0.0627764	0.112264	0.0727133	0.060814	1010815	C4b1	Q1a1a1(Q-M120)	YES	12945609	0.001793	0.01	0.23617	0.20754	0.112515	0.0815554	0.143312	0.0979955	0.0843581	156684	C4b1	Q1a(Q-M1169,Q-L472)	This study	ERS22854622	2430 ± 35
SOV001.A0101	Site 18 T.01	gr. 1	OOR-284	-		Female	Poorly preserved	Uyghur	Tooth	Övörkhangai	Institute of Archaeology, MAS.	46.9795	102.575	NO	F	YES	YES	7443483	-	0	0.61009	0.787999	8.59752	0.178461	0.114411	0.0901848	0.101137	0.0911746	0.0816397	284590	U5b2	-	NO	NA	NA	NA	NA	NA	NA	NA	NA	NA	NA	NA	NA	NA	This study	ERS22854623	1277 ± 35
TST001.A0101	KTS.A92	gr. A92	Tsats tolgoi	Slab grave	young adult	Male	The diaphysis of the tibia shows a slightly noticeable flattening (mesocnemia; cnemic index: 66.76 G; 68.82 D).	Slab Grave	Femur	Arkhangai	Institute of Archaeology, MAS.	47.766	101.386	NO	M	YES	YES	26589398	0.014262	0	3.67209	7.17199	32.6313	0.186852	0.107008	0.0694316	0.11072	0.0879367	0.0687982	931356	D4j+(16286)	Q1a1(Q-F1215,Q-F1096)	NO	NA	NA	NA	NA	NA	NA	NA	NA	NA	NA	NA	NA	NA	This study	ERS22854624	2390 ± 40
TST002.A0101	KTS.A94	gr. A94	Tsats tolgoi	Slab grave	adolescent		No pathology was observed	Slab Grave	Femur	Arkhangai	Institute of Archaeology, MAS.	47.7661	101.387	NO	F	YES	YES	1258748	-	0	0.08493	0.266946	1.58034	0.335302	0.195198	0.142877	0.213288	0.175901	0.138599	49925	C4a1a+195	-	NO	NA	NA	NA	NA	NA	NA	NA	NA	NA	NA	NA	NA	NA	This study	ERS22854625	2480 ± 30
TST003.A0101	KTS.A123	gr. A123	Tsats tolgoi	fenced mound	adult	Male	Beginning of central osteophytosis of the femoral heads	DSKC	Petrous bone	Arkhangai	Institute of Archaeology, MAS.	47.7654	101.384	NO	M	YES	YES	7583077	0.007882	0.02	1.1214	1.41594	8.27236	0.264594	0.156039	0.0854128	0.16878	0.111132	0.0832458	498697	T2c1a	O(O-M1748,O-M1359)	NO	NA	NA	NA	NA	NA	NA	NA	NA	NA	NA	NA	NA	NA	This study	ERS22854626	2980 ± 25
TST004.A0101	KTS.A55	gr. A55	Tsats tolgoi	Sagsai	adult	Female	A 7 mm long, 5 mm wide, and 4.5 mm high, bulging bony outgrowth on the medial aspect of the distal end of the left 3rd metatarsal	DSKC	Tooth	Arkhangai	Institute of Archaeology, MAS.	47.7654	101.384	NO	F	YES	YES	9374035	-	0.01	0.90671	2.71212	8.12281	0.355981	0.210664	0.152824	0.231869	0.179786	0.149916	424539	U2e2	-	NO	NA	NA	NA	NA	NA	NA	NA	NA	NA	NA	NA	NA	NA	This study	ERS22854627	-
TST005.A0101	KTS.A122	gr. A122	Tsats tolgoi	Sagsai	child		No pathology was observed	DSKC	Tooth	Arkhangai	Institute of Archaeology, MAS.	47.7648	101.386	NO	M	YES	YES	1110608	0.02789	0.03	0.07541	0.442432	1.52408	0.440178	0.258711	0.183646	0.306921	0.237764	0.189618	48054	C4a1a	CT(CT-M5642,CT-M168)	NO	NA	NA	NA	NA	NA	NA	NA	NA	NA	NA	NA	NA	NA	This study	ERS22854628	3050 ± 25
* The reference numbers correspond to the numbered bibliography listed in the main text.
[truncated: 3 more columns]

## Sheet: Supplementary Data 2
Supplementary Data 2. The published populations used for the population genetic analysis. "O" means that the corresponding population is an ancient one ("Ancient"), is included in a data set (1240K/HO) or used for the corresponding analysis.
Analysis.Group.Label	N	Ancient	1240K dataset	HO dataset	PCA	f statistics	qpWave/qpAdm	ancIBD	KIN	References *	Accession ID	Ancient individual IDs
Afanasievo	24	O	O	O		O	O			48	PRJEB32466	I6712, I6711, I6713, I6715, I2069, I2071, I3388, I3950, I3954, I1829, I3952, I5269, I5270, I5271, I5272, I5273, I5277, I5278, I5279, I3387, I10565, I10564, I11112, I11752
Afanasievo_Mongolia	2	O	O	O		O	O			1	PRJEB35748	SHT001.B0101, SHT002.A0101
AG2	1	O	O	O		O				23	PRJNA218466	AfontovaGora2.SG
AG3	1	O	O	O		O				30	PRJEB13123	AfontovaGora3_d
Alalakh_MLBA	25	O	O	O		O				51	PRJEB37213	ALA001, ALA002, ALA004, ALA008, ALA011, ALA013, ALA014, ALA015, ALA016, ALA017, ALA018, ALA020, ALA023, ALA024, ALA025, ALA026, ALA028, ALA029, ALA030, ALA034, ALA035, ALA037, ALA039, ALA084, ALA095
Alan	5	O	O	O		O	O			36	PRJEB20658	DA146, DA160, DA162, DA164, DA243
Altai_5500BP	2	O	O	O		O				64	PRJEB55777	TZB001.A0201, TZB002.A0201
Altai_6500BP	1	O	O	O		O				64	PRJEB55777	NVR001.A0201
Altai_7500BP	2	O	O	O		O				64	PRJEB55777	FRS001.A0201, FRS002.A0201
Altai_MLBA	5	O	O	O	O	O	O	O	O	1	PRJEB35748	BER002.A0101, BIL001.A0101, ULI001.B0101, ULI003.A0101, ULZ001.A0101
	3	O	O	O	O	O	O	O	O	2	PRJEB42781	I6364, I6367, I7033
	1	O	O	O	O	O	O	O	O	2	PRJNA429081	ARS026.A0101
Anatolia_BA	3	O	O	O		O				55	PRJEB20914	I2683, I2495, I2499
Anatolia_ChL	1	O	O	O		O				33	PRJEB14455	I1584
Anatolia_N	23	O	O	O		O	O			28	PRJEB11450	I1100, I1102, I1099, I1103, I1101, I1097, I0744, I1096, I1098, I0708, I0745, I0746, I0707, I0709, I0725, I0736, I0726, I0723, I0724, I0727, I1580, I1581, I1583
AR_EN	2	O	O	O		O				50	PRJEB36297	WQM4, ZLNR-2
AR_IA	1	O	O	O		O				50	PRJEB36297	ZLNR-1
Armenia_ChL	5	O	O	O		O				33	PRJEB14455	I1634, I1632, I1631, I1409, I1407
Armenia_EBA	3	O	O	O		O				33	PRJEB14455	I1635, I1633, I1658
Armenia_MBA	1	O	O	O		O				33	PRJEB14455	I1656
Arslantepe_LC	17	O	O	O		O				51	PRJEB37213	ART004, ART005, ART012, ART014, ART015, ART017, ART018, ART019, ART020, ART027, ART022, ART023, ART026, ART032, ART038, ART039, ART042
AR_Xianbei_IA	3	O	O	O		O				50	PRJEB36297	MGS-M6, MGS-M7L, MGS-M7R
Baikal_EN	14	O	O	O		O				37	PRJEB26349	DA340, DA341, DA357, DA359, DA245, DA246, DA247, DA248, DA249, DA250, DA251, DA252, DA253, DA362
	1	O	O	O		O				53	PRJEB37007	STB002
	1	O	O	O		O				49	PRJEB29700; PRJEB26336	NEO229
	2	O	O	O		O				54	PRJEB39378	Popovskij-1, Cyclodrome-1
Baikal_LNBA	16	O	O	O		O	O			37	PRJEB26349	DA354, DA358, DA360, DA334, DA335, DA336, DA337, DA339, DA342, DA344, DA345, DA355, DA343, DA353, DA356, DA361
	4	O	O	O		O	O			49	PRJEB29700; PRJEB26336	NEO230, NEO231, NEO232, NEO298
	10	O	O	O		O	O			53	PRJEB37007	KPT001, KPT002, KPT003, STB001, GLZ003, KPT004, ZPL001, ZPL002, KAG002, KPT006
	15	O	O	O		O	O			54	PRJEB39378	irk008, irk017, irk022, irk025, irk033, irk036, irk040, irk034, irk075, irk071, mak026, irk068, irk057, Anosovo-1, irk061
Balkans_BronzeAge	12	O	O	O		O				43	PRJEB22652	Bul10, Bul6, Bul8, I2163, I2165, I3313, I2510, I2520, I4331, I4332, I2175, I2176
Balkans_Chalcolithic	14	O	O	O		O				43	PRJEB22652	I2427, I2431, I0785, I0781, I4088, I4089, I2509, I2519, I2423, I2424, I2425, I2426, I2430, I5079
Balkans_IronAge	1	O	O	O		O				43	PRJEB22652	I5769
Ban_Chiang	5	O	O	O		O				42	PRJEB24939	I8970, I8974, I8977, I8978, I4458_new
Bell_Beaker_Germany	8	O	O	O		O				28	PRJEB11450	I1546, I0806, I0805, I0113, I0112, I0111, I0108, I1549
Bianbian	1	O	O	O		O				52	HRA000123	Bianbian
Boncuklu	5	O	O	O		O				45	PRJEB24794	ZHAG_BON004.A0101_Luk10, ZHAJ_BON034.A0101_Luk9, ZHJ_BON024.A0101_Luk84, ZKO_BON001.A0101_Luk7, ZMOJ_BON014.A0101_Luk21
Boncuklu.SG	4	O	O	O		O				32	PRJEB14675	Bon001, Bon002, Bon004, Bon005
Boshan	1	O	O	O		O				52	HRA000123	BS
Botai_pub	1	O	O	O		O				37	PRJEB26349	BOT15
	2	O	O	O		O				46	PRJEB31152	BOT2016, BOT14
Bustan_BA	10	O	O	O		O				48	PRJEB32466	I4157, I4156, I4159, I4899, I5604, I5605, I11026, I11027, I11025, I11519
Bustan_EN	1	O	O	O		O				48	PRJEB32466	I11028
BZK002	1	O	O	O		O				53	PRJEB37007	BZK002
CamlibelTarlasi_LC	9	O	O	O		O				51	PRJEB37213	CBT001, CBT003, CBT004, CBT005, CBT010, CBT011, CBT014, CBT015, CBT016
centralMongolia_preBA	1	O	O	O		O				1	PRJEB35748	ERM003.A0101
CentralSteppe_EMBA	2	O	O	O		O				37	PRJEB26349	Kazakhstan_EBA2, Kazakhstan_EBA1
Chandman_IA	9	O	O	O		O	O			1	PRJEB35748	CHN001.C0101, CHN003.A0101, CHN004.A0101, CHN006.A0101, CHN007.A0101, CHN008.A0101, CHN012.A0101, CHN015.A0101, CHN016.A0101
CHG	2	O	O	O		O				27	PRJEB11364	KK1.SG, SATP.SG
Chokhopani.SG	1	O	O	O		O				31	PRJNA299403	C1.SG
Chuanyun	1	O	O	O		O				52	HRA000123	L5694
Clovis.SG	1	O	O	O		O				25	PRJNA229448	Anzick.SG
Corded_Ware_Germany	12	O	O	O		O				28	PRJEB11450	I1542, I1536, I1544, I1538, I1539, I1534, I0106, I1540, I1532, I0049, I0103, I0104
DevilsCave_N	4	O	O	O		O				49	PRJEB29700; PRJEB26336	NEO236, NEO238, NEO239, NEO240
DSKC with ANA-like genetic profiles	1	O	O	O	O		O	O	O	2	PRJEB42781	I13505
	1	O	O	O	O		O	O	O	2	PRJNA429081	ARS017.A0101
Dzharkutan1_BA	7	O	O	O		O				48	PRJEB32466	I7411, I7412, I4161, I4312, I4313, I4315, I4163
earlyMed_Turk	7	O	O	O		O				1	PRJEB11364	ULI002.B0101, NOM001.B0101, TSB001.A0101, UGU001.A0101, ZAA002.A0101, ZAA004.A0101, ZAA007.A0101
earlyMed_Uigur	12	O	O	O		O				1	PRJEB11364	OLN002.A0101, ZAA001.A0101, OLN003.B0101, OLN001.A0101, OLN001.B0101, OLN004.A0101, OLN005.A0101, OLN008.A0101, OLN009.A0101, OLN010.A0101, OLN011.A0101, OLN012.A0101
earlyXiongnu_rest	6	O	O	O		O				1	PRJEB11364	JAG001.A0101, SKT002.A0101, SKT004.A0101, SKT005.A0101, SKT006.A0101, SKT012.A0101
earlyXiongnu_west	6	O	O	O		O				1	PRJEB11364	AST001.A0101, SKT001.A0101, SKT003.A0101, SKT008.A0101, SKT009.A0101, SKT010.A0101
eastMongolia_preBA	1	O	O	O		O	O			1	PRJEB11364	SOU001.A0101
Ebla_EMBA	11	O	O	O		O				51	PRJEB37213	ETM001, ETM004, ETM005, ETM006, ETM010, ETM012, ETM014, ETM016, ETM018, ETM023, ETM026
EHG	4	O	O	O		O				28	PRJEB11450	I0124, I0211, I0061, Sidelkino_EHG
ElMiron	1	O	O	O		O				30	PRJEB13123	ElMiron_d
Fofonovo_EN	4	O	O	O		O				1	PRJEB35748	FNO001.A0101, FNO003.A0101, FNO006.B0101, FNO007.A0101
Geoksyur_EN	21	O	O	O		O				48	PRJEB32466	I8503, I8504, I8505, I8510, I8524, I8526, I8527, I8528, I8529, I8530, I8532, I12485, I12483, I12484, I12478, I12487, I12482, I12481, I12480, I12486, I12479
Globular_Amphora	9	O	O	O		O				43	PRJEB22652	I2405, I2433, I2434, I2440, I2441, I2403, ILK001, ILK002, ILK003
Gonur1_BA	20	O	O	O		O				48	PRJEB32466	I1781, I1782, I1787, I1788, I1790, I1793, I2085, I2087, I2116, I2121, I2125, I2128, I3374, I1784, I6119, I6124, I6217, I10411, I10410, I11042
Hajji_Firuz_C	6	O	O	O		O				48	PRJEB32466	I4351, I4349, I4241, I2328, I2323, I2327
HMMH_MN	1	O	O	O		O				50	PRJEB36297	HMF32
Hun_TianShan_1700BP	22	O	O	O		O				36	PRJEB20658	DA100, DA101, DA104, DA105, DA385, DA52, DA54, DA65, DA66, DA68, DA69, DA70, DA71, DA72, DA73, DA74, DA80, DA81, DA82, DA85, DA96, DA98
Iberia_ChL	12	O	O	O		O				28	PRJEB11450	I1282, I1276, I1284, I1280, I1314, I1277, I1272, I1281, I1300, I1271, I1303, I0581
Iberia_EN	4	O	O	O		O				28	PRJEB11450	I0409, I0412, I0410, I0413
Iberia_MN	4	O	O	O		O				28	PRJEB11450	I0405, I0407, I0408, I0406
Iran_ChL	5	O	O	O		O				33	PRJEB14455	I1661, I1670, I1662, I1674, I1665
Iran_LN	1	O	O	O		O				33	PRJEB14455	I1671
Iran_N	1	O	O	O		O	O			33	PRJEB14455	I1290
	7	O	O	O		O	O			48	PRJEB32466	I1944, I1945, I1947, I1949, I1954, I1951, I7527
Israel_C	19	O	O	O		O				38	PRJEB27215	I0644, I1154, I1177, I1155, I1181, I1172, I1187, I1171, I1164, I1184, I1179, I1182, I1170, I1168, I1152, I1178, I1165, I1160, I1169
Jomon	1	O	O	O		O				44	PRJEB26721	IK002
	2	O	O	O		O				47	PRJDB7235	FUN5, FUN23
Jordan_EBA	3	O	O	O		O				33	PRJEB14455	I1705, I1706, I1730
Kangju_1800BP	6	O	O	O		O				36	PRJEB20658	DA121, DA123, DA125, DA206, DA226, DA229
Karakhanid_TianShan_1100BP	3	O	O	O		O				36	PRJEB20658	DA203, DA204, DA205
Karasuk.SG	7	O	O	O		O				26	PRJEB9021	RISE493.SG, RISE494.SG, RISE495.SG, RISE496.SG, RISE497.SG, RISE499.SG, RISE502.SG
Karluk_TianShan	2	O	O	O		O				36	PRJEB20658	DA222, DA230
Kennewick_WA.SG	1	O	O	O		O				29	PRJNA284124	kennewick.SG
Khemtseg	2	O	O	O		O	O			1	PRJEB35748	IAG001.B0102, YAG001.B0101
	1	O	O	O		O	O			2	PRJEB42781	I12978
	12	O	O	O		O	O			12	PRJCA005576	C1701, C1703, C1707, C2036, C2037, C2040, C2041, C2045, C2046, C2047, C2048, C2049
Khemtseg_northAlai	2	O	O	O		O				1	PRJEB35748	KUR001.B0101, KUM001.B0101
	2	O	O	O		O				2	PRJEB42781	I12977, I13957
Khovsgol_LBA	14	O	O	O	O		O	O	O	2	PRJNA429081	ARS001.A0101, ARS002.B0101, ARS003.B0101, ARS005.A0101, ARS006.A0101, ARS007.B0101, ARS008.A0101, ARS012.A0101, ARS013.A0101, ARS014.B0101, ARS016.A0101, ARS018.A0101, ARS024.A0101, ARS025.A0101
Kimak_Kazakhstan_1350BP	1	O	O	O		O				36	PRJEB20658	DA87
Kipchak	2	O	O	O		O				36	PRJEB20658	DA179, DA23
Kolyma_M	1	O	O	O		O				49	PRJEB29700; PRJEB26336	Kolyma1
Krasnoyarsk_MLBA	16	O	O	O		O	O			48	PRJEB32466	I6718, I6716, I3390, I3395, I3389, I3392, I3394, I3396, I3391, I1821, I1828, I1851, I1852, I1853, I1856, I11214
LateDorset.SG	1	O	O	O		O				24	PRJEB9733	LateDorset-XIV-H_126.SG
lateMed_Khitan	3	O	O	O		O				1	PRJEB11364	ULA001.A0101, ZAA003.A0101, ZAA005.A0101
lateMed_Mongol	61	O	O	O		O				1	PRJEB11364	ARG002.B0101, GAN002.A0101, KRN001.A0101, UGU002.B0101, UGU003.A0101, SHA001.A0101, SHG001.A0102, ARG001.B0101, DAR002.B0101, ERD001.B0101, KHN001.A0101, KHO001.A0101, MRI001.A0101, RAH001.B0101, TSA001.B0101, ULN011.A0101, ZAM001.A0101, ARG003.A0101, BAU001.A0101, BAY001.A0101, BAZ001.A0101, BRG001.D0101, BRG002.B0101, BRG004.A0101, BRG005.B0101, BRL001.B0101, CHD001.B0101, CHN014.A0101, DAS001.…
lateXiongnu	25	O	O	O		O				1	PRJEB11364	SAN001.A0101, UGU004.A0101, SOL001.A0101, DEL001.A0101, ULN004.B0101, BTO001.A0101, CHN010.A0101, DOL001.B0101, EME002.A0101, JAA001.A0101, KHO007.A0101, TAK001.A0101, TEV002.A0101, TUK003.A0101, UGU011.A0101, UVG001.A0101, TEV003.A0101, IMA001.B0101, IMA002.A0101, IMA003.C0101, IMA004.B0101, IMA005.C0101, IMA006.A0101, IMA007.A0101, IMA008.B0101
lateXiongnu_han	8	O	O	O		O				1	PRJEB11364	ATS001.A0101, BAM001.A0101, BRU001.A0101, KHO006.A0101, SON001.A0101, TUH001.A0101, TUH002.A0101, TUK002.A0101
lateXiongnu_sarmatian	13	O	O	O		O				1	PRJEB11364	TMI001.B0101, BUR001.A0101, NAI001.A0101, BUR002.B0101, BRL002.A0101, BUR003.A0101, BUR004.A0101, DUU001.B0101, HUD001.A0101, NAI002.A0101, UGU005.A0101, UGU006.A0101, UGU010.A0101
LBK_EN	6	O	O	O		O				28	PRJEB11450	I0797, I0795, I0022, I0026, I0025, I0054
Levant_N	12	O	O	O		O				33	PRJEB14455	I1679, I1709, I1727, I1710, I1707, I1704, I1699, I0867, I1701, I1414, I1415, I1700
Liangdao1	1	O	O	O		O				52	HRA000123	LD1
Liangdao2	1	O	O	O		O				52	HRA000123	LD2
Loebanr_IA	33	O	O	O		O				48	PRJEB32466	I5400, I6553, I6555, I6556, I6292, I10000, I10001, I10974, I8998, I8999, I12134, I12137, I12980, I12988, I12982, I12981, I12987, I12983, I12984, I12979, I12456, I12455, I12457, I12458, I12459, I13224, I13222, I13223, I13227, I13226, I13221, I13220, I13228
MA1	1	O	O	O		O				23	PRJNA218466	MA1.SG
Man_Bac	8	O	O	O		O				42	PRJEB24939	I0626, I0627, I1135, I1137, I1859, I2731, I10973, I2947_new
McColl_SEA_GR1	2	O	O	O		O				44	PRJEB26721	La368, Ma911
McColl_SEA_GR2	6	O	O	O		O				44	PRJEB26721	La364, La727, La898, Ma912, Vt833, Vt880
McColl_SEA_GR3	5	O	O	O		O				44	PRJEB26721	Vt777, Vt779, Vt781, Vt796, Vt808
McColl_SEA_GR31	2	O	O	O		O				44	PRJEB26721	Th531, Vt719
McColl_SEA_GR4	4	O	O	O		O				44	PRJEB26721	Th519, Th521, Th530, Th703
McColl_SEA_GR41	1	O	O	O		O				44	PRJEB26721	Vt778
McColl_SEA_GR5	2	O	O	O		O				44	PRJEB26721	In661, In662
McColl_SEA_GR6	3	O	O	O		O				44	PRJEB26721	Ma554, Ma555, Phl534
Mebrak.SG	3	O	O	O		O				31	PRJNA299403	M240.SG, M344.SG, M63.SG
Miaozigou_MN	3	O	O	O		O				50	PRJEB36297	MZGM10-1, MZGM16, MZGM25-2
Minoan_Lasithi	5	O	O	O		O				34	PRJEB20914	I0070, I0071, I0073, I0074, I9005
Minoan_Odigitria	5	O	O	O		O				34	PRJEB20914	I9127, I9128, I9129, I9130, I9131
Mongolia_LBA_DSKC	11	O	O	O	O		O	O	O	2	PRJEB42781	I12975, I13174, I13766, I13767, I13768, I13959, I6262, I6264, I6347, I6351, I7039
	16	O	O	O	O		O	O	O	2	PRJNA429081	ARS001.A0101, ARS002.B0101, ARS003.B0101, ARS005.A0101, ARS006.A0101, ARS007.B0101, ARS008.A0101, ARS009.A0101, ARS012.A0101, ARS013.A0101, ARS014.B0101, ARS015.A0101, ARS016.A0101, ARS018.A0101, ARS024.A0101, ARS025.A0101
Mongol	61	O	O	O	O					1	PRJEB35748	ARG002.B0101, GAN002.A0101, KRN001.A0101, UGU002.B0101, UGU003.A0101, SHA001.A0101, SHG001.A0102, ARG001.B0101, DAR002.B0101, ERD001.B0101, KHN001.A0101, KHO001.A0101, MRI001.A0101, RAH001.B0101, TSA001.B0101, ULN011.A0101, ZAM001.A0101, ARG003.A0101, BAU001.A0101, BAY001.A0101, BAZ001.A0101, BRG001.D0101, BRG002.B0101, BRG004.A0101, BRG005.B0101, BRL001.B0101, CHD001.B0101, CHN014.A0101, DAS001.…
	4	O	O	O	O					57	PRJEB72297	TK4-2, TK4-5, TK5-2, TK5-8
Mongolia_N_North	6	O	O	O		O	O			2	PRJEB42781	I13179, I11697, I11696, I11698, I14000, I13698
Mycenaean	4	O	O	O		O				34	PRJEB20914	I9010, I9006, I9033, I9041
Natufian	6	O	O	O		O	O			33	PRJEB14455	I0861, I1072, I1069, I1685, I1687, I1690
Nomad_Hun-Sarmatian	2	O	O	O		O				36	PRJEB20658	DA20, DA27
Nomad_Kazakhstan_1700BP	2	O	O	O		O				36	PRJEB20658	DA177, DA95
Nomad_Kazakhstan_IA	2	O	O	O		O				36	PRJEB20658	DA18, DA92
Nomad_Kyrgyzstan_IA	2	O	O	O		O				36	PRJEB20658	DA129, DA221
Nui_Nap	2	O	O	O		O				42	PRJEB24939	I2497, I2948_new
Oakaie1	2	O	O	O		O				42	PRJEB24939	I7238_new, I4011_new
Okunevo	16	O	O	O		O				37	PRJEB26349	RISE515, RISE516, RISE662, RISE664, RISE670, RISE671, RISE672, RISE673, RISE674, RISE675, RISE680, RISE683, RISE684, RISE685, RISE718, RISE719
Parkhai_EBA	1	O	O	O		O				48	PRJEB32466	I6671
Parkhai_EN	4	O	O	O		O				48	PRJEB32466	I4259, I4634, I4635, I6669
Parkhai_LBA	1	O	O	O		O				48	PRJEB32466	I6668
Parkhai_MBA	1	O	O	O		O				48	PRJEB32466	I6674
Pinarbasi_HG	1	O	O	O		O				45	PRJEB24794	ZBC_IPB001.B-C0101_Luk2-Pinarbasi
Qihe	1	O	O	O		O				52	HRA000123	Qihe2_d
RouRan_TL1	1	O	O	O		O				41	PRJEB24670	RouRan_TL1
Russia_Bolshoy	6	O	O	O		O				40	PRJEB29360	BOO001.A0101, BOO002.A0101, BOO003.A0101, BOO004.A0101, BOO005.A0101, BOO006.A0101
Saka_Kazakhstan_2500BP	6	O	O	O		O				36	PRJEB20658	DA10, DA11, DA13, DA14, DA15, DA16
Saka_TianShan_2150BP	10	O	O	O		O				36	PRJEB20658	DA130, DA47, DA48, DA49, DA51, DA53, DA55, DA57, DA58, DA59
Samdzong.SG	4	O	O	O		O				31	PRJNA299403	S40.SG, S10.SG, S35.SG, S41.SG
Sappali_Tepe_BA	13	O	O	O		O				48	PRJEB32466	I7414, I7416, I7419, I7420, I7421, I7492, I7494, I7495, I7542, I4285, I4286, I4288, I4289
Saqqaq.SG	1	O	O	O		O				22	PRJNA46213	Inuk.SG
Sarazm_EN	2	O	O	O		O				48	PRJEB32466	I4910, I4290
Sarmatian	1	O	O	O		O	O			28	PRJEB11450	I0247
	2	O	O	O		O	O			35	PRJEB18686	I0574, I0575
	11	O	O	O		O	O			36	PRJEB20658	DA134, DA139, DA141, DA143, DA144, DA145, DA202, DA20, DA26, DA27, DA30
	5	O	O	O		O	O			39	PRJEB27628	chy001, chy002, tem001, tem002, tem003
Scythian_Hungary_2400BP	5	O	O	O		O				36	PRJEB20658	DA191, DA194, DA195, DA197, DA198
Shahr_I_Sokhta_BA1	8	O	O	O		O				48	PRJEB32466	I11462, I11474, I11476, I11478, I11479, I11483, I8724, I8725
SHG	6	O	O	O		O				28	PRJEB11450	I0013, I0011, I0015, I0012, I0014, I0017
Shimao_LN	3	O	O	O		O				50	PRJEB36297	SM-SGDLM27, SM-SGDLM6, SM-SGDLM7X
Sintashta_MLBA	38	O	O	O		O	O			48	PRJEB32466	I1060, I1062, I1065, I1022, I1088, I1084, I1082, I1055, I1018, I1019, I1086, I1090, I1024, I1063, I1029, I1064, I1089, I1053, I1027, I0982, I0937, I0938, I0939, I0942, I0943, I0984, I0986, I0989, I1003, I1006, I1008, I1011, I1012, I1013, I1061, I7480, I7670, I0987
SlabGrave1	4	O	O	O	O	O	O	O	O	1	PRJEB35748	BOR001.A0101, MIT001.A0101, PTO001.A0101, SHU001.A0101
	9	O	O	O	O	O	O	O	O	2	PRJEB42781	I12969, I12971, I13178, I13963, I6349, I6352, I6357, I6365, I7032
SlabGrave2	1	O	O	O	O	O	O	O	O	1	PRJEB35748	DAR001.B0101
	2	O	O	O	O	O	O	O	O	2	PRJEB42781	I6359, I6369
Srubnaya	11	O	O	O		O				28	PRJEB11450	I0234, I0235, I0233, I0232, I0358, I0359, I0361, I0422, I0424, I0430, I0431
Suogang	2	O	O	O		O				52	HRA000123	SuogangB1_d, SuogangB3_d
Tagar	8	O	O	O		O				36	PRJEB20658	DA2, DA3, DA4, DA5, DA6, DA7, DA8, DA9
Tanshishan	4	O	O	O		O				52	HRA000123	L5696_d, L5698_d, L7417_d, L7415
Tarim_EMBA1	12	O	O	O		O				11	PRJEB46875	L5209, L5213, L4964, L6101, L6103, L6105, L6106, GMGM1, XHM100, XHM110, XHM135, XHM75
TellKurdu_EC	5	O	O	O		O				51	PRJEB37213	KRD001, KRD003, KRD004, KRD005, KRD006
Tepe_Anau_EN	3	O	O	O		O				48	PRJEB32466	I4085, I4086, I4087
Tepecik.SG	5	O	O	O		O				32	PRJEB14675	Tep001, Tep002, Tep003, Tep004, Tep006
Tepe_Hissar_C	12	O	O	O		O				48	PRJEB32466	I2922, I2927, I2928, I2513, I2514, I2923, I2924, I2925, I2337, I2512, I2918, I2921
Tianyuan	1	O	O	O		O				59	PRJEB20217	Tianyuan
Tutkaul	1	O	O	O		O				61	PRJEB51862	TTK001.C0101
UKY	1	O	O	O		O				53	PRJEB37007	UKY001
Ulaanzuukh1	10	O	O	O	O	O	O	O	O	1	PRJEB35748	BUL001.A0101, BUL002.A0101, ULN001.A0101, ULN002.A0101, ULN003.A0101, ULN006.A0101, ULN007.A0101, ULN009.A0101, ULN010.A0101, ULN015.A0101
	2	O	O	O	O	O	O	O	O	2	PRJEB42781	I12960, I12972
Ulaanzuukh2	1	O	O	O	O	O	O	O	O	1	PRJEB35748	ULN005.A0102
Upper_YR_IA	4	O	O	O		O				50	PRJEB36297	DCZM17IV, DCZ-M21II, DCZ-M22IV, DCZ-M6
Upper_YR_LN	7	O	O	O		O				50	PRJEB36297	JCKM1-1, LJM14, LJM25, LJM2, LJM3, LJM4, LJM5
USR1	1	O	O	O		O				60	PRJEB20398	USR1.SG
Ust_Ishim	1	O	O	O		O				63	PRJEB6622	Ust_Ishim_published.DG
Uyghur	12	O	O	O	O					1	PRJEB35748	OLN002.A0101, ZAA001.A0101, OLN003.B0101, OLN001.A0101, OLN001.B0101, OLN004.A0101, OLN005.A0101, OLN008.A0101, OLN009.A0101, OLN010.A0101, OLN011.A0101, OLN012.A0101
	1	O	O	O	O					57	PRJEB72297	GD1-3
Varna	4	O	O	O		O				43	PRJEB22652	ANI152, ANI153, ANI160, ANI159-ANI181
Vat_Komnou	1	O	O	O		O				62	PRJEB54975	I1680_new
Villabruna	1	O	O	O		O	O			30	PRJEB13123	Villabruna
West_Siberia_N	3	O	O	O		O				48	PRJEB32466	I1958, I1960, I5766
WHG	1	O	O	O		O				58	PRJEB6272	Loschbour_published.DG
	7	O	O	O		O				43	PRJEB22652	Falkenstein, Iboussieres25-1, Iboussieres31-2, Rochedane, BerryAuBac, I2158, I1875
	2	O	O	O		O				28	PRJEB11450	I0585, I1507
WLR_BA	2	O	O	O		O				50	PRJEB36297	91KLH11, 91KLH18
WLR_BA_o	1	O	O	O		O				50	PRJEB36297	91KLM2
WLR_LN	3	O	O	O		O				50	PRJEB36297	EDM124, EDM139, EDM176
WLR_MN	3	O	O	O		O				50	PRJEB36297	BLSM27S, BLSM41, BLSM45
Wusun_TianShan_2200BP	4	O	O	O		O				36	PRJEB20658	DA201, DA220, DA223, DA227
Xiaogao	1	O	O	O		O				52	HRA000123	Xiaogao
Xiaojingshan	3	O	O	O		O				52	HRA000123	XJS1309_M4, XJS1309_M7, XJS1311_M16
Xiongnu	59	O	O	O	O					1	PRJEB35748	AST001.A0101, ATS001.A0101, BAM001.A0101, BRL002.A0101, BRU001.A0101, BTO001.A0101, BUR001.A0101, BUR002.B0101, BUR003.A0101, BUR004.A0101, CHN010.A0101, DEL001.A0101, DOL001.B0101, DUU001.B0101, EME002.A0101, HUD001.A0101, IMA001.B0101, IMA002.A0101, IMA003.C0101, IMA004.B0101, IMA005.C0101, IMA006.A0101, IMA007.A0101, IMA008.B0101, JAA001.A0101, JAG001.A0101, KHO006.A0101, KHO007.A0101, NAI001.…
	3	O	O	O	O					36	PRJEB20658	DA38, DA39, DA41
	17	O	O	O	O					56	PRJEB55185	SBB001.A0101, SBB002.A0101, SBB003.A0101, SBB004.A0101, SBB005.A0101, SBB006.A0101, SBB007.A0101, SBB008.A0101, SBB009.A0101, SBB010.A0101, TAK002.A0101, TAK003.A0101, TAK004.A0101, TAK005.A0101, TAK006.A0101, TAK008.A0101, TAK009.A0101
Xitoucun	7	O	O	O		O				52	HRA000123	L5692_d, L5706_d, L5701_d, L5703_d, L5704_d, L5700, L5705
Yakutia_LN	6	O	O	O		O				54	PRJEB39378	N4a1, N4b2, Kamenka-1, Kamenka-3, Kamenka-2, yak021
Yakutia_UP	1	O	O	O		O				54	PRJEB39378	Khaiyrgas-1
Yamnaya_Samara	9	O	O	O		O				28	PRJEB11450	I0370, I0441, I0444, I0439, I0357, I0429, I0438, I0443, I0231
YR_LBIA	6	O	O	O		O				50	PRJEB36297	HJTM115, HJTW13, JXNTM23, JXNTM2, LGM41, LGM79
YR_LN	8	O	O	O		O				50	PRJEB36297	HJTM107, HJTM109, PLTM310, PLTM311, PLTM312, PLTM313, WD-WT1H16, WD-WT5M2
YR_MN	8	O	O	O		O				50	PRJEB36297	WGH35-1, WGM20, WGM35, WGM43, WGM70, WGM76S, WGM94, XW-M1R18
Yumin	1	O	O	O		O				52	HRA000123	Yumin
Abazin	10			O	O
Abkhasian	9			O	O
Adygei	31			O	O
Albanian	6			O	O
Aleut	7			O	O
Aleut_Tlingit	4			O	O
Altaian	24			O	O
Altaian_Chelkans	8			O	O
Ami	10			O	O
Armenian	10			O	O
Armenian_Hemsheni	8			O	O
Atayal	9			O	O
Avar	10			O	O
Azeri	17			O	O
Balkar	10			O	O
Bashkir	53			O	O
Basque	29			O	O
Belarusian	10			O	O
Besermyan	6			O	O
Borneo	9			O	O
Bulgarian	10			O	O
Buryat	37			O	O
Cambodian	8			O	O
Chechen	9			O	O
Chukchi	20			O	O
Chuvash	16			O	O
Circassian	9			O	O
Croatian	10			O	O
Cypriot	8			O	O
Czech	10			O	O
Dai	10			O	O
Darginian	8			O	O
Daur	9			O	O
Dolgan	4			O	O
Dungan	13			O	O
Enets	3			O	O
English	10			O	O
Eskimo_ChaplinSireniki	7			O	O
Eskimo_Naukan	12			O	O
Estonian	10			O	O
Even	9			O	O
Evenk_FarEast	5			O	O
Evenk_Transbaikal	8			O	O
Ezid	8			O	O
Finnish	8			O	O
French	61			O	O
Gagauz	9			O	O
Georgian	23			O	O
German	10			O	O
Greek	20			O	O
Han	43			O	O
Hezhen	8			O	O
Hungarian	20			O	O
Icelandic	12			O	O
Ingushian	10			O	O
Irish	24			O	O
Irish_Ulster	6			O	O
Italian_North	20			O	O
Italian_South	5			O	O
Itelmen	6			O	O
Japanese	29			O	O
Jew_Ashkenazi	7			O	O
Jew_Georgian	7			O	O
Kabardinian	10			O	O
Kaitag	8			O	O
Kalmyk	10			O	O
Karachai	12			O	O
Karakalpak	14			O	O
Karelian	15			O	O
Kazakh	18			O	O
Ket	22			O	O
Khakass	16			O	O
Khakass_Kachins	8			O	O
Khamnegan	10			O	O
Kinh	8			O	O
Korean	6			O	O
Koryak	9			O	O
Kubachinian	6			O	O
Kumyk	8			O	O
Kurd	8			O	O
Kyrgyz	9			O	O
Lahu	8			O	O
Lak	10			O	O
Lezgin	9			O	O
Lithuanian	10			O	O
Maltese	8			O	O
Mansi	8			O	O
Miao	10			O	O
Moldavian	10			O	O
Mongol	34			O	O
Mongola	6			O	O
Mordovian	32			O	O
Nanai	10			O	O
Naxi	9			O	O
Negidal	3			O	O
Nganasan	33			O	O
Nivh	10			O	O
Nogai	25			O	O
Norwegian	11			O	O
Orcadian	13			O	O
Oroqen	9			O	O
Ossetian	16			O	O
Polish	23			O	O
Romanian	10			O	O
Russian	71			O	O
Russian_Archangelsk_Krasnoborsky	6			O	O
Russian_Archangelsk_Leshukonsky	5			O	O
Russian_Archangelsk_Pinezhsky	5			O	O
Saami	3			O	O
Sardinian	27			O	O
Scottish	33			O	O
Selkup	25			O	O
Semende	10			O	O
She	10			O	O
Sherpa	2			O	O
Shetlandic	10			O	O
Shor_Khakassia	6			O	O
Shor_Mountain	7			O	O
Sicilian	11			O	O
Sorb	9			O	O
Spanish	53			O	O
Spanish_North	5			O	O
Tabasaran	10			O	O
Tajik	31			O	O
Tatar_Kazan	13			O	O
Tatar_Mishar	10			O	O
Tatar_Siberian	19			O	O
Tatar_Siberian_Zabolotniye	5			O	O
Thai	10			O	O
Tibetan	2			O	O
Todzin	3			O	O
Tofalar	13			O	O
Tu	10			O	O
Tubalar	27			O	O
Tujia	10			O	O
Turkish	50			O	O
Turkish_Balikesir	5			O	O
Turkmen	7			O	O
Tuvinian	20			O	O
Udmurt	10			O	O
Ukrainian	21			O	O
Ulchi	25			O	O
Uygur	10			O	O
Uzbek	27			O	O
Veps	10			O	O
Xibo	7			O	O
Yakut	20			O	O
Yi	10			O	O
Yukagir	19			O	O
Abkhasian.DG	2		O			O
Adygei.DG	2		O			O
Albanian.DG	1		O			O
Aleut.DG	2		O			O
Altaian.DG	1		O			O
Ami.DG	2		O			O	O
Armenian.DG	2		O			O
Atayal.DG	1		O			O
Australian.DG	1		O			O
Balochi.DG	2		O			O
Basque.DG	2		O			O
BedouinB.DG	2		O			O
Bengali.DG	2		O			O
Bergamo.DG	2		O			O
Bougainville.DG	2		O			O
Brahmin.DG	2		O			O
Brahui.DG	2		O			O
Bulgarian.DG	2		O			O
Burmese.DG	2		O			O
Burusho.DG	2		O			O
Cambodian.DG	2		O			O
Chane.DG	1		O			O
Chechen.DG	1		O			O
Chipewyan.DG	2		O			O
Chukchi.DG	1		O			O
Cree.DG	2		O			O
Crete.DG	2		O			O
Czech.DG	1		O			O
Dai.DG	5		O			O
Daur.DG	1		O			O
Druze.DG	2		O			O
Dusun.DG	2		O			O
English.DG	2		O			O
Eskimo_Chaplin.DG	1		O			O
Eskimo_Naukan.DG	2		O			O
Eskimo_Sireniki.DG	2		O			O
Estonian.DG	2		O			O
Even.DG	3		O			O
Finnish.DG	3		O			O
French.DG	4		O			O
Georgian.DG	2		O			O
Greek.DG	2		O			O
Han.DG	4		O			O
Hawaiian.DG	1		O			O
Hazara.DG	2		O			O
Hezhen.DG	2		O			O
Hungarian.DG	2		O			O
Icelandic.DG	2		O			O
Igbo.DG	2		O			O
Igorot.DG	2		O			O
Iranian.DG	2		O			O
Iraqi_Jew.DG	2		O			O
Irula.DG	2		O			O
Itelman.DG	1		O			O
Japanese.DG	3		O			O
Jordanian.DG	3		O			O
Kalash.DG	2		O			O
Kapu.DG	2		O			O
Karitiana.DG	4		O			O
Kashmiri_Pandit.DG	1		O			O
Kharia.DG	1		O			O
Khonda_Dora.DG	1		O			O
Kinh.DG	2		O			O
Kongo.DG	1		O			O
Korean.DG	2		O			O
Korean_Ulsan	88		O			O
Korean_Ulsan.SG	88		O			O
Kurumba.DG	1		O			O
Kusunda.DG	2		O			O
Kyrgyz.DG	2		O			O
Lahu.DG	2		O			O
Lemande.DG	2		O			O
Lezgin.DG	2		O			O
Madiga.DG	2		O			O
Makrani.DG	2		O			O
Mala.DG	3		O			O
Mansi.DG	2		O			O
Maori.DG	1		O			O
Mayan.DG	2		O			O
Mbuti.DG	5		O			O	O
Miao.DG	2		O			O
Mixe.DG	3		O			O	O
Mixtec.DG	2		O			O
Mongola.DG	2		O			O
Nahua.DG	1		O			O
Naxi.DG	3		O			O
North_Ossetian.DG	2		O			O
Onge.DG	2		O			O	O
Orcadian.DG	2		O			O
Oroqen.DG	2		O			O
Palestinian.DG	3		O			O
Papuan.DG	16		O			O
Pathan.DG	2		O			O
Piapoco.DG	2		O			O
Pima.DG	2		O			O
Polish.DG	1		O			O
Punjabi.DG	4		O			O
Quechua.DG	3		O			O
Relli.DG	2		O			O
Russian.DG	2		O			O
Samaritan.DG	1		O			O
Sardinian.DG	4		O			O
She.DG	2		O			O
Sindhi.DG	2		O			O
Spanish.DG	2		O			O
Surui.DG	2		O			O
Tajik.DG	2		O			O
Thai.DG	2		O			O
Tlingit.DG	2		O			O
Tu.DG	2		O			O
Tubalar.DG	2		O			O
Tujia.DG	2		O			O
Turkish.DG	2		O			O
Tuscan.DG	2		O			O
Ulchi.DG	2		O			O
Uygur.DG	2		O			O
Xibo.DG	2		O			O
Yadava.DG	2		O			O
Yakut.DG	2		O			O
Yemenite_Jew.DG	2		O			O
Yi.DG	2		O			O
Zapotec.DG	2		O			O
* The reference numbers correspond to the numbered bibliography listed in the main text.

## Sheet: Supplementary Data 3
Supplementary Data 3. List of LBA and EIA Analysis Groups used in this study. A total of 83 individuals were excavated from burials that belong to one of three representative burial traditions in Mongolia (Figure-shaped, DSKC/sagsai, and Slab Grave burials) and exhibit one of two typical genetic profiles (ANA-like and Khovsgol_LBA-like genetic profiles). These individuals were divided into severa…
Supplementary Data 3A. List of analysis groups for 58 previously published LBA and EIA individuals from Mongolia.													Supplementary Data 3B. List of previously published individuals affiliated with Figure shaped, DSKC/sagsai, and Slab Grave burial cultures (n=67).
		Archeological groups											Individual ID	Population ID	Culture	Reference **
													ARS001.A0101	Khovsgol_LBA / Mongolia_LBA_DSKC	DSKC	3
		Figure shaped		DSKC/sagsai		Slab Grave							ARS002.B0101	Khovsgol_LBA / Mongolia_LBA_DSKC	DSKC	3
Genetic groups	ANA-like	Ulaanzuukh1 (n = 12)		DSKC with ANA-like genetic profiles (n = 2)		SlabGrave1 (n = 13)							ARS003.B0101	Khovsgol_LBA / Mongolia_LBA_DSKC	DSKC	3
													ARS005.A0101	Khovsgol_LBA / Mongolia_LBA_DSKC	DSKC	3
	Khovsgol_LBA-like	Ulaanzuukh2 (n = 1) *		Mongolia_LBA_DSKC (n = 27)		SlabGrave2 (n = 3) *							ARS006.A0101	Khovsgol_LBA / Mongolia_LBA_DSKC	DSKC	3
													ARS007.B0101	Khovsgol_LBA / Mongolia_LBA_DSKC	DSKC	3
													ARS008.A0101	Khovsgol_LBA / Mongolia_LBA_DSKC	DSKC	3
* They are not genetically indistinguishable with Khovsgol_LBA-like genetic profiles but are explained as the mixture of ANA and Khovsgol_LBA-like ancestries.													ARS012.A0101	Khovsgol_LBA / Mongolia_LBA_DSKC	DSKC	3
													ARS013.A0101	Khovsgol_LBA / Mongolia_LBA_DSKC	DSKC	3
													ARS014.B0101	Khovsgol_LBA / Mongolia_LBA_DSKC	DSKC	3
													ARS016.A0101	Khovsgol_LBA / Mongolia_LBA_DSKC	DSKC	3
													ARS018.A0101	Khovsgol_LBA / Mongolia_LBA_DSKC	DSKC	3
Supplementary Data 3C. List of analysis groups for 25 newly reported individuals in this study.													ARS024.A0101	Khovsgol_LBA / Mongolia_LBA_DSKC	DSKC	3
													ARS025.A0101	Khovsgol_LBA / Mongolia_LBA_DSKC	DSKC	3
		Archeological groups											I13959	Mongolia_LBA_DSKC	DSKC	2
													I13174	Mongolia_LBA_DSKC	DSKC	2
		Figure shaped		DSKC/sagsai		Slab Grave							I6262	Mongolia_LBA_DSKC	DSKC	2
Genetic groups	ANA-like	CentralMongolia_LBA_FigureBurial (n = 3)		DSKC with ANA-like genetic profiles (n = 0)		CentralMongolia_EIA_SlabGrave (n = 8)							I6264	Mongolia_LBA_DSKC	DSKC	2
													I6351	Mongolia_LBA_DSKC	DSKC	2
	Khovsgol_LBA-like	(n = 0)		CentralMongolia_LBA_DSKC (n = 14)		(n = 0)							I7039	Mongolia_LBA_DSKC	DSKC	2
													I6347	Mongolia_LBA_DSKC	DSKC	2
													I12975	Mongolia_LBA_DSKC	DSKC	2
													I13766	Mongolia_LBA_DSKC	DSKC	2
													I13767	Mongolia_LBA_DSKC	DSKC	2
													I13768	Mongolia_LBA_DSKC	DSKC	2
													ARS009.A0101	Mongolia_LBA_DSKC	DSKC	3
													ARS015.A0101	Mongolia_LBA_DSKC	DSKC	3
													ARS017.A0101	DSKC with ANA-like genetic profiles	DSKC	3
													I13505	DSKC with ANA-like genetic profiles	DSKC	2
													ULN003.A0101	Ulaanzuukh1	figure-shaped	1
													BUL002.A0101	Ulaanzuukh1	figure-shaped	1
													ULN001.A0101	Ulaanzuukh1	figure-shaped	1
													ULN010.A0101	Ulaanzuukh1	figure-shaped	1
													ULN006.A0101	Ulaanzuukh1	figure-shaped	1
													ULN007.A0101	Ulaanzuukh1	figure-shaped	1
													ULN015.A0101	Ulaanzuukh1	figure-shaped	1
													I12960	Ulaanzuukh1	figure-shaped like *	2
													I12972	Ulaanzuukh1	figure-shaped	2
													BUL001.A0101	Ulaanzuukh1	figure-shaped	1
													ULN002.A0101	Ulaanzuukh1	figure-shaped	1
													ULN009.A0101	Ulaanzuukh1	figure-shaped	1
													ULN005.A0102	Ulaanzuukh2	figure-shaped	1
													BOR001.A0101	SlabGrave1	Slab Grave	1
													MIT001.A0101	SlabGrave1	Slab Grave	1
													PTO001.A0101	SlabGrave1	Slab Grave	1
													I6349	SlabGrave1	Slab Grave	2
													I6352	SlabGrave1	Slab Grave	2
													I6357	SlabGrave1	Slab Grave	2
													I7032	SlabGrave1	Slab Grave	2
													I6365	SlabGrave1	Slab Grave	2
													I12969	SlabGrave1	Slab Grave	2
													I12971	SlabGrave1	Slab Grave	2
													I13178	SlabGrave1	Slab Grave	2
													I13963	SlabGrave1	Slab Grave	2
													SHU001.A0101	SlabGrave1	Slab Grave	1
													DAR001.B0101	SlabGrave2	Slab Grave	1
													I6359	SlabGrave2	Slab Grave	2
													I6369	SlabGrave2	Slab Grave	2
													ARS026.A0101	Altai_MLBA	DSKC	3
													BER002.A0101	Altai_MLBA	DSKC	1
													BIL001.A0101	Altai_MLBA	DSKC *	1
													I7033	Altai_MLBA	DSKC	2
													I6367	Altai_MLBA	DSKC *	2
													ULI001.B0101	Altai_MLBA	DSKC	1
													I6364	Altai_MLBA	DSKC *	2
													ULI003.A0101	Altai_MLBA	DSKC *	1
													ULZ001.A0101	Altai_MLBA	DSKC *	1
													* The archaeological backgrounds were reanalyzed in this study.
													** The reference numbers correspond to the numbered bibliography listed in the main text.

## Sheet: Supplementary Data 4
Supplementary Data 4. QpWave and qpAdm modeling of 27 newly sequenced individuals from central Mongolia. We conducted the qpWave and qpAdm analysis of 27 newly sequenced individuals from central Mongolia. Models with qpWave/qpAdm p-values >0.05 are highlighted in grey and models presented in the main text are highlighted in bold. We used a base set of ten outgroups ("Base"): Mbuti, Onge, Natufian…
Supplementary Data 4A. Summary of the group-based qpWave analysis of 25 individuals from central Mongolia.
Target		Reference	P-value
CentralMongolia_LBA_DSKC (n=14)		Khovsgol_LBA	0.794631
		SlabGrave1	2.68*10-114
CentralMongolia_LBA_FigureBurial (n=3)		Khovsgol_LBA	1.87*10-48
		Ulaanzuukh1	0.0354246
		SlabGrave1	0.381823
CentralMongolia_EIA_SlabGrave (n=8)		Khovsgol_LBA	5.17*10-74
		SlabGrave1	0.482941
Supplementary Data 4B. Summary of the individual-based qpWave analysis of 25 individuals from central Mongolia.
Target		Reference	P-value
CentralMongolia_LBA_DSKC	KHG002.A0101	Khovsgol_LBA	0.558673
		SlabGrave1	5.26*10-3
	KHG003.A0101	Khovsgol_LBA	0.0573035
		SlabGrave1	2.28*10-8
	KHG004.A0101	Khovsgol_LBA	0.0614567
		SlabGrave1	4.78*10-10
	KHG006.A0101	Khovsgol_LBA	0.673241
		SlabGrave1	0.509711
	KHG007.A0101	Khovsgol_LBA	0.532767
		SlabGrave1	0.151477
	MKT001.A0101	Khovsgol_LBA	5.07*10-3
		SlabGrave1	7.84*10-13
	MKT002.A0101	Khovsgol_LBA	0.0356572
		SlabGrave1	1.04*10-35
	MKT003.A0101	Khovsgol_LBA	0.0487427
		SlabGrave1	1.48*10-9
	MKT005.A0101	Khovsgol_LBA	0.577904
		SlabGrave1	9.20*10-31
	MKT007.A0101	Khovsgol_LBA	0.267323
		SlabGrave1	5.64*10-25
	MKT008.A0101	Khovsgol_LBA	0.0173914
		SlabGrave1	2.43*10-34
	MKT010.A0101	Khovsgol_LBA	0.0323344
		SlabGrave1	7.10*10-14
	TST003.A0101	Khovsgol_LBA	0.81042
		SlabGrave1	2.97*10-18
	TST004.A0101	Khovsgol_LBA	0.0106662
		SlabGrave1	3.24*10-29
CentralMongolia_LBA_FigureBurial	MKT004.A0101	Khovsgol_LBA	1.56*10-28
		Ulaanzuukh1	0.251661
		SlabGrave1	0.765723
	MKT013.A0101	Khovsgol_LBA	7.78*10-4
		Ulaanzuukh1	0.114813
		SlabGrave1	0.115848
	MKT014.A0101	Khovsgol_LBA	2.14*10-25
		Ulaanzuukh1	0.326583
		SlabGrave1	0.651601
CentralMongolia_EIA_SlabGrave	ABL002.A0101	Khovsgol_LBA	1.36*10-7
		SlabGrave1	0.766095
	KHG001.A0101	Khovsgol_LBA	5.40*10-11
		SlabGrave1	0.0744818
	MKT006.A0101	Khovsgol_LBA	5.86*10-33
		SlabGrave1	0.45016
	MKT011.A0101	Khovsgol_LBA	1.45*10-7
		SlabGrave1	0.929622
	MKT015.A0101	Khovsgol_LBA	8.70*10-30
		SlabGrave1	0.299397
	MKT016.A0101	Khovsgol_LBA	6.49*10-11
		SlabGrave1	0.0446968
	TST001.A0101	Khovsgol_LBA	3.58*10-35
		SlabGrave1	0.780046
	TST002.A0101	Khovsgol_LBA	4.43*10-3
		SlabGrave1	0.0889306
Supplementary Data 4C. Summary of the group-based qpWave/qpAdm analysis of CentralMongolia_LBA_DSKC_outlier.
Target		Reference	P-value
CentralMongolia_LBA_DSKC_outlier (n=2)		Khovsgol_LBA	0.0173617
		Ulaanzuukh1	4.11*10-12
		Ulaanzuukh2	0.891226
		SlabGrave1	2.42*10-9
		SlabGrave2	0.115857
Target		Ref1	Ref2	p-value	Coeff1	Coeff2
CentralMongolia_LBA_DSKC_outlier (n=2)		eastMongolia_preBA	Khovsgol	0.0254802	0.242 ± 0.127	0.758 ± 0.127
		Ulaanzuukh1	Khovsgol	0.0731554	0.240 ± 0.104	0.760 ± 0.104
		SlabGrave1	Khovsgol	0.0940573	0.276 ± 0.111	0.724 ± 0.111
Supplementary Data 4D. Summary of the individual-based qpWave/qpAdm analysis of CentralMongolia_LBA_DSKC_outlier.
Target		Reference	P-value
CentralMongolia_LBA_DSKC_outlier	MKT012.A0101	Khovsgol_LBA	5.86*10-3
		Ulaanzuukh1	2.40*10-10
		Ulaanzuukh2	0.717186
		SlabGrave1	4.90*10-8
		SlabGrave2	0.170393
	TST005.A0101	Khovsgol_LBA	0.402135
		Ulaanzuukh1	0.0113576
		Ulaanzuukh2	0.855894
		SlabGrave1	0.0589999
		SlabGrave2	0.45109
Target		Reference	P-value
CentralMongolia_LBA_DSKC_outlier	MKT012.A0101	TST005.A0101	0.98041
Target		Ref1	Ref2	p-value	Coeff1	Coeff2
CentralMongolia_LBA_DSKC_outlier	MKT012.A0101	eastMongolia_preBA	Khovsgol_LBA	6.36*10-3	0.256 ± 0.154	0.744 ± 0.154
		Ulaanzuukh1	Khovsgol_LBA	0.020776	0.252 ± 0.119	0.748 ± 0.119
		SlabGrave1	Khovsgol_LBA	0.0284318	0.299 ± 0.128	0.701 ± 0.128
	TST005.A0101	eastMongolia_preBA	Khovsgol_LBA	0.792785	0.438 ± 0.251	0.562 ± 0.251
		Ulaanzuukh1	Khovsgol_LBA	0.458828	0.264 ± 0.219	0.736 ± 0.219
		SlabGrave1	Khovsgol_LBA	0.614193	0.363 ± 0.220	0.637 ± 0.220

## Sheet: Supplementary Data 5
Supplementary Data 5. List of Middle/Late Bronze Age and Early Iron Age individuals with the cultural affiliations and Y and mitochondrial (MT) haplogroups. The total of 104 individuals (61 males and females) are sorted by their respective analysis groups. (A) List of Y haplogroups of MLBA and EIA males (n=61). The total of 61 males from Middle/Late Bronze Age and Early Iron Age Mongolia with the…
Supplementary Data 5A. List of Y haplogroups of MLBA and EIA males (n=61).								Supplementary Data 5B. List of MT haplogroups of MLBA and EIA individuals (n=104)
ID	Analysis group	Culture	Y haplogroup	References ****				ID	Analysis group	Culture	MT haplogroup	References ****
I12955		Mönkhkhairkhan	N1c1a (N-M178)	2				I12955		Mönkhkhairkhan	D4i	2
I6348		Mönkhkhairkhan	Q1a2a1c (Q-L334,Q-L330)	2				I6348		Mönkhkhairkhan	HV12b1	2
KHU001.A0101		Mönkhkhairkhan	Q1a2a (Q-L55; Q-L53)	1				KHU001.A0101		Mönkhkhairkhan	C4a1a	1
UAA001.A0101		Mönkhkhairkhan	NO1 (NO-M214)	1				UAA001.A0101		Mönkhkhairkhan	H15b1	1
SBG001.A0201		Mönkhkhairkhan	Q1a2a1 (Q-L54)	1				SBG001.A0201		Mönkhkhairkhan	G2b2	1
KHG006.A0101	CentralMongolia_LBA_DSKC / Mongolia_LBA_DSKC	DSKC/sagsai	A (A)	This study				KHG002.A0101	CentralMongolia_LBA_DSKC / Mongolia_LBA_DSKC	DSKC/sagsai	-	This study
MKT002.A0101	CentralMongolia_LBA_DSKC / Mongolia_LBA_DSKC	DSKC/sagsai	Q1a2a (Q-L476,Q-L53)	This study				KHG003.A0101	CentralMongolia_LBA_DSKC / Mongolia_LBA_DSKC	DSKC/sagsai	D5a2a1+@16172	This study
MKT005.A0101	CentralMongolia_LBA_DSKC / Mongolia_LBA_DSKC	DSKC/sagsai	Q1a2a1 (Q-L54)	This study				KHG004.A0101	CentralMongolia_LBA_DSKC / Mongolia_LBA_DSKC	DSKC/sagsai	U5a2d	This study
MKT007.A0101	CentralMongolia_LBA_DSKC / Mongolia_LBA_DSKC	DSKC/sagsai	Q1a2a1c (Q-L330)	This study				KHG006.A0101	CentralMongolia_LBA_DSKC / Mongolia_LBA_DSKC	DSKC/sagsai	H2a2a1	This study
MKT008.A0101	CentralMongolia_LBA_DSKC / Mongolia_LBA_DSKC	DSKC/sagsai	Q1a2a1 (Q-L54)	This study				KHG007.A0101	CentralMongolia_LBA_DSKC / Mongolia_LBA_DSKC	DSKC/sagsai	C4a1a3	This study
MKT010.A0101	CentralMongolia_LBA_DSKC / Mongolia_LBA_DSKC	DSKC/sagsai	Q1a2a (Q-L475,Q-L53)	This study				MKT001.A0101	CentralMongolia_LBA_DSKC / Mongolia_LBA_DSKC	DSKC/sagsai	G	This study
TST003.A0101	CentralMongolia_LBA_DSKC / Mongolia_LBA_DSKC	DSKC/sagsai	O (O-M1748,O-M1359)	This study				MKT002.A0101	CentralMongolia_LBA_DSKC / Mongolia_LBA_DSKC	DSKC/sagsai	A8a1	This study
MKT012.A0101	CentralMongolia_LBA_DSKC_outlier	DSKC/sagsai	Q1a (Q-M1083,Q-L472)	This study				MKT003.A0101	CentralMongolia_LBA_DSKC / Mongolia_LBA_DSKC	DSKC/sagsai	M12'G	This study
TST005.A0101	CentralMongolia_LBA_DSKC_outlier	DSKC/sagsai	CT (CT-M5642,CT-M168)	This study				MKT005.A0101	CentralMongolia_LBA_DSKC / Mongolia_LBA_DSKC	DSKC/sagsai	D4j5	This study
ARS001.A0101	Khovsgol_LBA / Mongolia_LBA_DSKC	DSKC/sagsai	Q1a2a1c (Q-L334; Q-L330)	3				MKT007.A0101	CentralMongolia_LBA_DSKC / Mongolia_LBA_DSKC	DSKC/sagsai	C4a1a+195	This study
ARS003.B0101	Khovsgol_LBA / Mongolia_LBA_DSKC	DSKC/sagsai	N1c1a (N-M178)	3				MKT008.A0101	CentralMongolia_LBA_DSKC / Mongolia_LBA_DSKC	DSKC/sagsai	G2a+152	This study
ARS005.A0101	Khovsgol_LBA / Mongolia_LBA_DSKC	DSKC/sagsai	Q1a2a1 (Q-L54)	3				MKT010.A0101	CentralMongolia_LBA_DSKC / Mongolia_LBA_DSKC	DSKC/sagsai	C4d	This study
ARS007.B0101	Khovsgol_LBA / Mongolia_LBA_DSKC	DSKC/sagsai	Q1a2a (Q-L475; Q-L53)	3				TST003.A0101	CentralMongolia_LBA_DSKC / Mongolia_LBA_DSKC	DSKC/sagsai	T2c1a	This study
ARS008.A0101	Khovsgol_LBA / Mongolia_LBA_DSKC	DSKC/sagsai	Q1a2a1c (Q-L330)	3				TST004.A0101	CentralMongolia_LBA_DSKC / Mongolia_LBA_DSKC	DSKC/sagsai	U2e2	This study
ARS016.A0101	Khovsgol_LBA / Mongolia_LBA_DSKC	DSKC/sagsai	Q1a2a1c (Q-L334; Q-L330)	3				MKT012.A0101	CentralMongolia_LBA_DSKC_outlier	DSKC/sagsai	H2a2a1	This study
ARS018.A0101	Khovsgol_LBA / Mongolia_LBA_DSKC	DSKC/sagsai	Q1a (Q-M1117; Q-L472)	3				TST005.A0101	CentralMongolia_LBA_DSKC_outlier	DSKC/sagsai	C4a1a	This study
ARS025.A0101	Khovsgol_LBA / Mongolia_LBA_DSKC	DSKC/sagsai	Q1a2a (Q-L475; Q-L53)	3				ARS001.A0101	Khovsgol_LBA / Mongolia_LBA_DSKC	DSKC/sagsai	D4	3
ARS015.A0101	Mongolia_LBA_DSKC	DSKC/sagsai	Q1a1 (Q-Y706; Q-F1096)	3				ARS002.B0101	Khovsgol_LBA / Mongolia_LBA_DSKC	DSKC/sagsai	D4j5	3
I12975	Mongolia_LBA_DSKC	DSKC/sagsai	E1a (E-M9061,E-M132)	2				ARS003.B0101	Khovsgol_LBA / Mongolia_LBA_DSKC	DSKC/sagsai	U5a2d1	3
I13766	Mongolia_LBA_DSKC	DSKC/sagsai	Q1a2a1c (Q-L334,Q-L330)	2				ARS005.A0101	Khovsgol_LBA / Mongolia_LBA_DSKC	DSKC/sagsai	D4c1	3
I13767	Mongolia_LBA_DSKC	DSKC/sagsai	Q1a2a1c (Q-L334,Q-L330)	2				ARS006.A0101	Khovsgol_LBA / Mongolia_LBA_DSKC	DSKC/sagsai	C4a1a+195	3
I13768	Mongolia_LBA_DSKC	DSKC/sagsai	N (N-M231)	2				ARS007.B0101	Khovsgol_LBA / Mongolia_LBA_DSKC	DSKC/sagsai	A+152+16362	3
I7039	Mongolia_LBA_DSKC	DSKC/sagsai	Q1a2a1c (Q-L334,Q-L330)	2				ARS008.A0101	Khovsgol_LBA / Mongolia_LBA_DSKC	DSKC/sagsai	C4a2c	3
I13174	Mongolia_LBA_DSKC	DSKC/sagsai	Q1a2a1c (Q-L334,Q-L330)	2				ARS012.A0101	Khovsgol_LBA / Mongolia_LBA_DSKC	DSKC/sagsai	C4a2a1	3
ARS004.A0101	*	DSKC/sagsai	Q1a2 (Q-L942; Q-M346)	3				ARS013.A0101	Khovsgol_LBA / Mongolia_LBA_DSKC	DSKC/sagsai	C	3
ARS011.A0101	*	DSKC/sagsai	Q1a2 (Q-L56; Q-M346)	3				ARS014.B0101	Khovsgol_LBA / Mongolia_LBA_DSKC	DSKC/sagsai	C4a2c1	3
I13505	DSKC with ANA-like genetic profiles	DSKC/sagsai	Q1a1a1 (Q-M265,Q-M120)	2				ARS016.A0101	Khovsgol_LBA / Mongolia_LBA_DSKC	DSKC/sagsai	A+152+16362+16189	3
I12976	**	DSKC/sagsai	N1 (N-L735)	2				ARS018.A0101	Khovsgol_LBA / Mongolia_LBA_DSKC	DSKC/sagsai	B5b1	3
BER002.A0101	Altai_MLBA	DSKC/sagsai	N1c1 (N-L395; N-M46)	1				ARS024.A0101	Khovsgol_LBA / Mongolia_LBA_DSKC	DSKC/sagsai	C4a1a1	3
I6367	Altai_MLBA	DSKC/sagsai	O2a2b1a1a1a2a (O-F2503,O-F2137)	2				ARS025.A0101	Khovsgol_LBA / Mongolia_LBA_DSKC	DSKC/sagsai	D4b1a2a	3
I7033	Altai_MLBA	DSKC/sagsai	R1a1a1 (R-Page7,R-M417)	2				I13959	Mongolia_LBA_DSKC	DSKC/sagsai	-	2
ULI001.B0101	Altai_MLBA	DSKC/sagsai	R1a1a1b (R-Z645)	1				I13174	Mongolia_LBA_DSKC	DSKC/sagsai	U5a2	2
ARS026.A0101	Altai_MLBA	DSKC/sagsai	R1a1a1b2a (R-Z94)	3				I6262	Mongolia_LBA_DSKC	DSKC/sagsai	A8a1	2
I12973	***	Unclassified	Q1a2a1c (Q-L334,Q-L330)	2				I6264	Mongolia_LBA_DSKC	DSKC/sagsai	A8a1	2
KHI001.A0101	***	Unclassified	N1c2b2 (N-L665)	1				I6351	Mongolia_LBA_DSKC	DSKC/sagsai	C4b1	2
MKT004.A0101	CentralMongolia_LBA_FigureBurial	Figure shaped	N1c (N-M2087.1)	This study				I7039	Mongolia_LBA_DSKC	DSKC/sagsai	D4j	2
BUL001.A0101	Ulaanzuukh1	Figure shaped	Q1a1a1 (Q-M120)	1				I6347	Mongolia_LBA_DSKC	DSKC/sagsai	K2a5	2
BUL002.A0101	Ulaanzuukh1	Figure shaped	G2a2b2a1a1c1a2a1a (G-FGC226; G-FGC249)	1				I12975	Mongolia_LBA_DSKC	DSKC/sagsai	U5a1a2a	2
I12960	Ulaanzuukh1	Figure shaped	Q1a1 (Q-F1251,Q-F1096)	2				I13766	Mongolia_LBA_DSKC	DSKC/sagsai	C5b1b	2
I12972	Ulaanzuukh1	Figure shaped	Q1a1 (Q-F1215,Q-F1096)	2				I13767	Mongolia_LBA_DSKC	DSKC/sagsai	R1b1	2
ULN001.A0101	Ulaanzuukh1	Figure shaped	Q1a1a1 (Q-M265; Q-M120)	1				I13768	Mongolia_LBA_DSKC	DSKC/sagsai	D4j1	2
ULN007.A0101	Ulaanzuukh1	Figure shaped	Q1a1 (Q-F1096)	1				ARS009.A0101	Mongolia_LBA_DSKC	DSKC/sagsai	D5a2a	3
I12969	SlabGrave1	SlabGrave	Q1a1a1 (Q-M265,Q-M120)	2				ARS015.A0101	Mongolia_LBA_DSKC	DSKC/sagsai	G3a	3
I6349	SlabGrave1	SlabGrave	Q1a1a1 (Q-M265,Q-M120)	2				ARS004.A0101	*	DSKC/sagsai	F2a	3
I6352	SlabGrave1	SlabGrave	Q1a1 (Q-F1215,Q-F1096)	2				ARS011.A0101	*	DSKC/sagsai	-	3
I6365	SlabGrave1	SlabGrave	N1c1a (N-M178)	2				ARS017.A0101	DSKC with ANA-like genetic profiles	DSKC/sagsai	G2a	3
MIT001.A0101	SlabGrave1	SlabGrave	Q1a1a1 (Q-M120)	1				I13505	DSKC with ANA-like genetic profiles	DSKC/sagsai	A+152+16362	2
SHU001.A0101	SlabGrave1	SlabGrave	Q1a1a1 (Q-M120)	1				I12976	**	DSKC/sagsai	U2e2a1a2	2
DAR001.B0101	SlabGrave2	SlabGrave	Q1b2 (Q-Y1151; Q-Y1150)	1				ARS026.A0101	Altai_MLBA	DSKC/sagsai	C4a1a+195	1
I6359	SlabGrave2	SlabGrave	Q1a2a1c (Q-L334,Q-L330)	2				BER002.A0101	Altai_MLBA	DSKC/sagsai	T1a1	1
KHG001.A0101	CentralMongolia_EIA_SlabGrave	SlabGrave	N1c1 (N-M46)	This study				BIL001.A0101	Altai_MLBA	DSKC/sagsai	F1b1b	1
ABL002.A0101	CentralMongolia_EIA_SlabGrave	SlabGrave	Q1 (Q-L232)	This study				I7033	Altai_MLBA	DSKC/sagsai	R	2
MKT006.A0101	CentralMongolia_EIA_SlabGrave	SlabGrave	Q1a1a1 (Q-M265,Q-M120)	This study				I6367	Altai_MLBA	DSKC/sagsai	C4a1	2
MKT015.A0101	CentralMongolia_EIA_SlabGrave	SlabGrave	Q1a1a1 (Q-M120)	This study				ULI001.B0101	Altai_MLBA	DSKC/sagsai	U2e1	1
MKT016.A0101	CentralMongolia_EIA_SlabGrave	SlabGrave	Q1a1a1 (Q-M120)	This study				I6364	Altai_MLBA	DSKC/sagsai	M9a1a1c1	2
TST001.A0101	CentralMongolia_EIA_SlabGrave	SlabGrave	Q1a1 (Q-F1215,Q-F1096)	This study				ULI003.A0101	Altai_MLBA	DSKC/sagsai	H6a1b2	1
								ULZ001.A0101	Altai_MLBA	DSKC/sagsai	D4b1a2	1
								I12973	***	Unclassified	D4j	2
* Excluded for the population genetic analysis due to human DNA contamination > 5%								KHI001.A0101	***	Unclassified	R11	1
** Excluded in this study due to the distinct genetic profile								MKT004.A0101	CentralMongolia_LBA_FigureBurial	Figure shaped	D4j8	This study
*** Excluded in this study due to the unclear archaeological backgroud								MKT013.A0101	CentralMongolia_LBA_FigureBurial	Figure shaped	C4a1a+195	This study
**** The reference numbers correspond to the numbered bibliography listed in the main text.								MKT014.A0101	CentralMongolia_LBA_FigureBurial	Figure shaped	G2a1	This study
								ULN003.A0101	Ulaanzuukh1	Figure shaped	C4a1a	1
								BUL002.A0101	Ulaanzuukh1	Figure shaped	M10a1b	1
								ULN001.A0101	Ulaanzuukh1	Figure shaped	D5a2a1b	1
								ULN010.A0101	Ulaanzuukh1	Figure shaped	D5a2a	1
								ULN006.A0101	Ulaanzuukh1	Figure shaped	C4	1
								ULN007.A0101	Ulaanzuukh1	Figure shaped	D4b1a2	1
								ULN015.A0101	Ulaanzuukh1	Figure shaped	D5a2a1b	1
								I12960	Ulaanzuukh1	Figure shaped	C4a1a+195	2
								I12972	Ulaanzuukh1	Figure shaped	D4i	2
								BUL001.A0101	Ulaanzuukh1	Figure shaped	M11b	1
								ULN002.A0101	Ulaanzuukh1	Figure shaped	C4a1b	1
								ULN009.A0101	Ulaanzuukh1	Figure shaped	C4a1a	1
								ULN005.A0102	Ulaanzuukh2	Figure shaped	D4	1
								ABL002.A0101	CentralMongolia_EIA_SlabGrave	SlabGrave	C4a1a4	This study
								KHG001.A0101	CentralMongolia_EIA_SlabGrave	SlabGrave	F1b	This study
								MKT006.A0101	CentralMongolia_EIA_SlabGrave	SlabGrave	Z1a	This study
								MKT011.A0101	CentralMongolia_EIA_SlabGrave	SlabGrave	D4b1a2a	This study
								MKT015.A0101	CentralMongolia_EIA_SlabGrave	SlabGrave	F1b1b	This study
								MKT016.A0101	CentralMongolia_EIA_SlabGrave	SlabGrave	C4b1	This study
								TST001.A0101	CentralMongolia_EIA_SlabGrave	SlabGrave	D4j+(16286)	This study
								TST002.A0101	CentralMongolia_EIA_SlabGrave	SlabGrave	C4a1a+195	This study
								BOR001.A0101	SlabGrave1	SlabGrave	-	1
								MIT001.A0101	SlabGrave1	SlabGrave	D1j	1
								PTO001.A0101	SlabGrave1	SlabGrave	D4j+(16286)	1
								I6349	SlabGrave1	SlabGrave	D4m2	2
								I6352	SlabGrave1	SlabGrave	F1b1b	2
								I6357	SlabGrave1	SlabGrave	D4b2	2
								I7032	SlabGrave1	SlabGrave	C4a2a1	2
								I6365	SlabGrave1	SlabGrave	D4o1	2
								I12969	SlabGrave1	SlabGrave	F1b1+@152	2
								I12971	SlabGrave1	SlabGrave	D4j7	2
								I13178	SlabGrave1	SlabGrave	R	2
								I13963	SlabGrave1	SlabGrave	C5b1b	2
								SHU001.A0101	SlabGrave1	SlabGrave	G2b2a	1
								DAR001.B0101	SlabGrave2	SlabGrave	F1b1f	1
								I6359	SlabGrave2	SlabGrave	C5c	2
								I6369	SlabGrave2	SlabGrave	B5b	2

## Sheet: Supplementary Data 6
Supplementary Data 6. List of individuals used for ancIBD analysis. We used the ancIBD program to detect Identity by Descent (IBD) blocks shared among individuals belonging to Mongolia_LBA_DSKC, which includes CentralMongolia_LBA_DSKC and DSKC with ANA-like genetic profiles, CentralMongolia_LBA_FigureBurial, Ulaanzuukh1, CentralMongolia_EIA_SlabGrave, SlabGrave1, SlabGrave2 and Altai_MLBA. Out of…
Individual ID	Analysis group	Culture	Reference *
MKT001.A0101	CentralMongolia_LBA_DSKC / Mongolia_LBA_DSKC	DSKC	This study
MKT002.A0101	CentralMongolia_LBA_DSKC / Mongolia_LBA_DSKC	DSKC	This study
MKT003.A0101	CentralMongolia_LBA_DSKC / Mongolia_LBA_DSKC	DSKC	This study
MKT005.A0101	CentralMongolia_LBA_DSKC / Mongolia_LBA_DSKC	DSKC	This study
MKT007.A0101	CentralMongolia_LBA_DSKC / Mongolia_LBA_DSKC	DSKC	This study
MKT008.A0101	CentralMongolia_LBA_DSKC / Mongolia_LBA_DSKC	DSKC	This study
MKT010.A0101	CentralMongolia_LBA_DSKC / Mongolia_LBA_DSKC	DSKC	This study
TST003.A0101	CentralMongolia_LBA_DSKC / Mongolia_LBA_DSKC	DSKC	This study
I12975	Mongolia_LBA_DSKC	DSKC	2
I13766	Mongolia_LBA_DSKC	DSKC	2
I13767	Mongolia_LBA_DSKC	DSKC	2
I13768	Mongolia_LBA_DSKC	DSKC	2
I6262	Mongolia_LBA_DSKC	DSKC	2
I6264	Mongolia_LBA_DSKC	DSKC	2
I6347	Mongolia_LBA_DSKC	DSKC	2
I6351	Mongolia_LBA_DSKC	DSKC	2
I7039	Mongolia_LBA_DSKC	DSKC	2
ARS001.A0101	Khovsgol_LBA / Mongolia_LBA_DSKC	DSKC	3
ARS006.A0101	Khovsgol_LBA / Mongolia_LBA_DSKC	DSKC	3
ARS007.B0101	Khovsgol_LBA / Mongolia_LBA_DSKC	DSKC	3
ARS008.A0101	Khovsgol_LBA / Mongolia_LBA_DSKC	DSKC	3
ARS009.A0101	Khovsgol_LBA / Mongolia_LBA_DSKC	DSKC	3
ARS016.A0101	Khovsgol_LBA / Mongolia_LBA_DSKC	DSKC	3
I13505	DSKC with ANA-like genetic profiles	DSKC	2
ARS017.A0101	DSKC with ANA-like genetic profiles	DSKC	3
MKT004.A0101	CentralMongolia_LBA_FigureBurial	figure-shaped	This study
MKT014.A0101	CentralMongolia_LBA_FigureBurial	figure-shaped	This study
I12960	Ulaanzuukh1	figure-shaped	2
ULN003.A0101	Ulaanzuukh1	figure-shaped	1
BUL001.A0101	Ulaanzuukh1	figure-shaped	1
BUL002.A0101	Ulaanzuukh1	figure-shaped	1
ULN001.A0101	Ulaanzuukh1	figure-shaped	1
ULN002.A0101	Ulaanzuukh1	figure-shaped	1
ULN009.A0101	Ulaanzuukh1	figure-shaped	1
ULN010.A0101	Ulaanzuukh1	figure-shaped	1
ULN007.A0101	Ulaanzuukh1	figure-shaped	1
MKT006.A0101	CentralMongolia_EIA_SlabGrave	Slab Grave	This study
MKT015.A0101	CentralMongolia_EIA_SlabGrave	Slab Grave	This study
MKT016.A0101	CentralMongolia_EIA_SlabGrave	Slab Grave	This study
TST001.A0101	CentralMongolia_EIA_SlabGrave	Slab Grave	This study
I12969	SlabGrave1	Slab Grave	2
I12971	SlabGrave1	Slab Grave	2
I13963	SlabGrave1	Slab Grave	2
I6349	SlabGrave1	Slab Grave	2
I6352	SlabGrave1	Slab Grave	2
I6357	SlabGrave1	Slab Grave	2
I6365	SlabGrave1	Slab Grave	2
I7032	SlabGrave1	Slab Grave	2
SHU001.A0101	SlabGrave1	Slab Grave	1
I6359	SlabGrave2	Slab Grave	2
I6369	SlabGrave2	Slab Grave	2
I6367	Altai_MLBA	DSKC	2
I7033	Altai_MLBA	DSKC	2
ULI001.B0101	Altai_MLBA	DSKC	1
ARS026.A0101	Altai_MLBA	DSKC	3
BIL001.A0101	Altai_MLBA	DSKC	1
I6364	Altai_MLBA	DSKC	2
ULI003.A0101	Altai_MLBA	DSKC	1
ULZ001.A0101	Altai_MLBA	DSKC	1
* The reference numbers correspond to the numbered bibliography listed in the main text.

## Sheet: Supplementary Data 7
Supplementary Data 7. Summary of ancIBD results. We detected Identical By Descent (IBD) blocks shared among a total of 60 individuals belonging to Mongolia_LBA_DSKC (n=25), which includes CentralMongolia_LBA_DSKC (n=8), and DSKC with ANA-like genetic profiles (n=2), CentralMongolia_LBA_FigureBurial (n=2), Ulaanzuukh1 (n=9), CentralMongolia_EIA_SlabGrave (n=4), SlabGrave1 (n=9), SlabGrave2 (n=2), …
iid1	pid1	iid2	pid2	max_IBD	sum_IBD.8	n_IBD.8	sum_IBD.12	n_IBD.12	sum_IBD.16	n_IBD.16	sum_IBD.20	n_IBD.20
ARS007.B0101	DSKC	ARS008.A0101	DSKC	95.7264	441.539	12	429.74	11	404.405	9	385.873	8
MKT010.A0101	CentralMongolia_LBA_DSKC	ARS001.A0101	DSKC	46.1131	155.8	7	138.304	5	138.304	5	120.876	4
MKT001.A0101	CentralMongolia_LBA_DSKC	ARS017.A0101	DSKC	95.4014	135.374	3	126.851	2	126.851	2	126.851	2
ULN010.A0101	Ulaanzuukh1	ULN007.A0101	Ulaanzuukh1	45.3373	110.707	7	65.5962	2	65.5962	2	65.5962	2
ARS007.B0101	DSKC	ARS016.A0101	DSKC	39.5517	85.9587	4	74.6564	3	62.5271	2	62.5271	2
TST003.A0101	CentralMongolia_LBA_DSKC	ARS016.A0101	DSKC	16.1575	77.644	7	16.1575	1	16.1575	1	0	0
I6347	DSKC	BIL001.A0101	Altai_MLBA	14.6792	72.0743	7	27.4414	2	0	0	0	0
I13505	DSKC	I7032	SlabGrave1	15.0492	70.7666	6	41.2306	3	0	0	0	0
I6357	SlabGrave1	TST001.A0101	CentralMongolia_EIA_SlabGrave	14.9222	70.2522	6	29.1154	2	0	0	0	0
I6365	SlabGrave1	I6369	SlabGrave2	19.346	67.2709	6	19.346	1	19.346	1	0	0
I12969	SlabGrave1	I6352	SlabGrave1	21.6931	66.9807	5	38.0731	2	38.0731	2	21.6931	1
I12975	DSKC	I7039	DSKC	28.9095	62.637	4	42.6856	2	28.9095	1	28.9095	1
I6351	DSKC	I6365	SlabGrave1	12.9711	61.462	6	12.9711	1	0	0	0	0
I6352	SlabGrave1	TST001.A0101	CentralMongolia_EIA_SlabGrave	22.4415	55.8931	3	43.8995	2	43.8995	2	43.8995	2
I13766	DSKC	MKT002.A0101	CentralMongolia_LBA_DSKC	17.8508	55.581	4	33.7694	2	17.8508	1	0	0
MKT005.A0101	CentralMongolia_LBA_DSKC	TST003.A0101	CentralMongolia_LBA_DSKC	18.2169	52.8162	4	35.5498	2	35.5498	2	0	0
MKT007.A0101	CentralMongolia_LBA_DSKC	ARS008.A0101	DSKC	25.1294	50.7425	4	25.1294	1	25.1294	1	25.1294	1
MKT003.A0101	CentralMongolia_LBA_DSKC	MKT014.A0101	CentralMongolia_LBA_FigureBurial	18.463	50.5879	4	30.7867	2	18.463	1	0	0
I6262	DSKC	MKT002.A0101	CentralMongolia_LBA_DSKC	19.2201	50.4023	3	50.4023	3	35.9618	2	0	0
MKT003.A0101	CentralMongolia_LBA_DSKC	ARS007.B0101	DSKC	13.2375	49.5283	4	38.3861	3	0	0	0	0
I13963	SlabGrave1	MKT015.A0101	CentralMongolia_EIA_SlabGrave	25.703	47.4878	3	38.0611	2	25.703	1	25.703	1
MKT005.A0101	CentralMongolia_LBA_DSKC	ARS008.A0101	DSKC	18.12	45.7857	4	18.12	1	18.12	1	0	0
MKT016.A0101	CentralMongolia_EIA_SlabGrave	SHU001.A0101	SlabGrave1	36.598	45.4968	2	36.598	1	36.598	1	36.598	1
I6364	Altai_MLBA	ULI001.B0101	Altai_MLBA	14.4857	45.3891	4	14.4857	1	0	0	0	0
I6262	DSKC	I7039	DSKC	13.8942	44.7295	4	26.6145	2	0	0	0	0
MKT010.A0101	CentralMongolia_LBA_DSKC	ARS016.A0101	DSKC	18.5488	44.2485	4	18.5488	1	18.5488	1	0	0
MKT005.A0101	CentralMongolia_LBA_DSKC	ARS016.A0101	DSKC	16.4833	44.1802	4	16.4833	1	16.4833	1	0	0
I7039	DSKC	ARS008.A0101	DSKC	22.2308	43.8067	3	22.2308	1	22.2308	1	22.2308	1
ARS001.A0101	DSKC	ARS008.A0101	DSKC	12.3474	42.2061	4	12.3474	1	0	0	0	0
I6262	DSKC	ARS008.A0101	DSKC	29.141	42.1597	2	42.1597	2	29.141	1	29.141	1
ULN003.A0101	Ulaanzuukh1	ULN010.A0101	Ulaanzuukh1	17.4335	41.6655	3	33.0263	2	17.4335	1	0	0
MKT005.A0101	CentralMongolia_LBA_DSKC	ARS001.A0101	DSKC	32.9919	41.5472	2	32.9919	1	32.9919	1	32.9919	1
I6262	DSKC	MKT007.A0101	CentralMongolia_LBA_DSKC	13.7315	41.3505	4	13.7315	1	0	0	0	0
I6352	SlabGrave1	SHU001.A0101	SlabGrave1	23.6866	41.2527	2	41.2527	2	41.2527	2	23.6866	1
MKT015.A0101	CentralMongolia_EIA_SlabGrave	TST001.A0101	CentralMongolia_EIA_SlabGrave	12.3759	41.1472	4	12.3759	1	0	0	0	0
ULN001.A0101	Ulaanzuukh1	ULN007.A0101	Ulaanzuukh1	14.8651	40.9469	4	14.8651	1	0	0	0	0
I12969	SlabGrave1	MKT014.A0101	CentralMongolia_LBA_FigureBurial	22.6807	39.781	2	39.781	2	39.781	2	22.6807	1
MKT014.A0101	CentralMongolia_LBA_FigureBurial	ULN007.A0101	Ulaanzuukh1	15.3271	39.3127	3	27.4017	2	0	0	0	0
I6262	DSKC	MKT008.A0101	CentralMongolia_LBA_DSKC	20.2817	38.7578	2	38.7578	2	38.7578	2	20.2817	1
BIL001.A0101	Altai_MLBA	ARS016.A0101	DSKC	18.6711	38.2979	3	18.6711	1	18.6711	1	0	0
MKT010.A0101	CentralMongolia_LBA_DSKC	ARS008.A0101	DSKC	20.5044	38.2841	3	20.5044	1	20.5044	1	20.5044	1
MKT016.A0101	CentralMongolia_EIA_SlabGrave	ULN009.A0101	Ulaanzuukh1	17.4193	37.6726	3	17.4193	1	17.4193	1	0	0
I13768	DSKC	ULN007.A0101	Ulaanzuukh1	17.7443	37.5211	3	17.7443	1	17.7443	1	0	0
I13766	DSKC	MKT016.A0101	CentralMongolia_EIA_SlabGrave	37.0762	37.0762	1	37.0762	1	37.0762	1	37.0762	1
MKT001.A0101	CentralMongolia_LBA_DSKC	MKT002.A0101	CentralMongolia_LBA_DSKC	13.7911	36.4892	3	25.8171	2	0	0	0	0
I13767	DSKC	ARS016.A0101	DSKC	19.7958	36.4318	3	19.7958	1	19.7958	1	0	0
I12975	DSKC	MKT005.A0101	CentralMongolia_LBA_DSKC	15.9526	35.6607	3	15.9526	1	0	0	0	0
MKT005.A0101	CentralMongolia_LBA_DSKC	MKT008.A0101	CentralMongolia_LBA_DSKC	35.2081	35.2081	1	35.2081	1	35.2081	1	35.2081	1
I12969	SlabGrave1	TST001.A0101	CentralMongolia_EIA_SlabGrave	20.5576	34.9431	2	34.9431	2	20.5576	1	20.5576	1
I6262	DSKC	MKT010.A0101	CentralMongolia_LBA_DSKC	15.4032	34.8084	3	15.4032	1	0	0	0	0
MKT015.A0101	CentralMongolia_EIA_SlabGrave	ULN002.A0101	Ulaanzuukh1	14.2214	34.2369	3	14.2214	1	0	0	0	0
I13766	DSKC	ARS016.A0101	DSKC	15.1618	34.1122	3	15.1618	1	0	0	0	0
MKT004.A0101	CentralMongolia_LBA_FigureBurial	ULN007.A0101	Ulaanzuukh1	12.0254	33.9627	3	12.0254	1	0	0	0	0
I6347	DSKC	ARS006.A0101	DSKC	15.2548	33.532	3	15.2548	1	0	0	0	0
I12969	SlabGrave1	I12971	SlabGrave1	22.4631	33.0737	2	22.4631	1	22.4631	1	22.4631	1
MKT010.A0101	CentralMongolia_LBA_DSKC	BIL001.A0101	Altai_MLBA	12.2278	33.031	3	12.2278	1	0	0	0	0
I12975	DSKC	MKT007.A0101	CentralMongolia_LBA_DSKC	14.3851	33.0305	3	14.3851	1	0	0	0	0
MKT016.A0101	CentralMongolia_EIA_SlabGrave	ARS001.A0101	DSKC	15.9303	32.9723	3	15.9303	1	0	0	0	0
I6262	DSKC	MKT003.A0101	CentralMongolia_LBA_DSKC	17.2593	32.6215	2	32.6215	2	17.2593	1	0	0
I13768	DSKC	MKT005.A0101	CentralMongolia_LBA_DSKC	12.9262	32.3521	3	12.9262	1	0	0	0	0
I13766	DSKC	BIL001.A0101	Altai_MLBA	14.6416	32.1829	3	14.6416	1	0	0	0	0
ULI001.B0101	Altai_MLBA	ULZ001.A0101	Altai_MLBA	12.1019	31.5789	3	12.1019	1	0	0	0	0
I6359	SlabGrave2	MKT010.A0101	CentralMongolia_LBA_DSKC	13.2479	31.4275	3	13.2479	1	0	0	0	0
I13766	DSKC	MKT005.A0101	CentralMongolia_LBA_DSKC	16.1232	30.5994	2	30.5994	2	16.1232	1	0	0
BUL001.A0101	Ulaanzuukh1	ULN010.A0101	Ulaanzuukh1	21.9319	30.3973	2	21.9319	1	21.9319	1	21.9319	1
I13505	DSKC	TST001.A0101	CentralMongolia_EIA_SlabGrave	20.8965	30.1212	2	20.8965	1	20.8965	1	20.8965	1
I6262	DSKC	ARS006.A0101	DSKC	12.4221	30.047	3	12.4221	1	0	0	0	0
MKT003.A0101	CentralMongolia_LBA_DSKC	MKT010.A0101	CentralMongolia_LBA_DSKC	12.0688	29.9917	3	12.0688	1	0	0	0	0
I6262	DSKC	BIL001.A0101	Altai_MLBA	12.0313	29.9226	3	12.0313	1	0	0	0	0
I6369	SlabGrave2	SHU001.A0101	SlabGrave1	20.2519	28.8699	2	20.2519	1	20.2519	1	20.2519	1
I6264	DSKC	ARS008.A0101	DSKC	20.6504	28.7828	2	20.6504	1	20.6504	1	20.6504	1
MKT005.A0101	CentralMongolia_LBA_DSKC	ARS007.B0101	DSKC	19.8088	28.7742	2	19.8088	1	19.8088	1	0	0
I6347	DSKC	MKT007.A0101	CentralMongolia_LBA_DSKC	19.8079	28.5655	2	19.8079	1	19.8079	1	0	0
I6359	SlabGrave2	MKT002.A0101	CentralMongolia_LBA_DSKC	14.832	28.4523	2	28.4523	2	0	0	0	0
MKT003.A0101	CentralMongolia_LBA_DSKC	ARS008.A0101	DSKC	19.2352	28.3396	2	19.2352	1	19.2352	1	0	0
I6349	SlabGrave1	BUL001.A0101	Ulaanzuukh1	16.31	26.8701	2	16.31	1	16.31	1	0	0
I12971	SlabGrave1	I7032	SlabGrave1	14.4961	26.7888	2	26.7888	2	0	0	0	0
MKT008.A0101	CentralMongolia_LBA_DSKC	ARS007.B0101	DSKC	18.3058	26.6678	2	18.3058	1	18.3058	1	0	0
I7039	DSKC	MKT005.A0101	CentralMongolia_LBA_DSKC	18.4017	26.5949	2	18.4017	1	18.4017	1	0	0
MKT001.A0101	CentralMongolia_LBA_DSKC	ARS016.A0101	DSKC	17.3474	26.5736	2	17.3474	1	17.3474	1	0	0
MKT006.A0101	CentralMongolia_EIA_SlabGrave	MKT014.A0101	CentralMongolia_LBA_FigureBurial	18.1169	26.4235	2	18.1169	1	18.1169	1	0	0
MKT015.A0101	CentralMongolia_EIA_SlabGrave	ULN007.A0101	Ulaanzuukh1	14.3223	26.4149	2	26.4149	2	0	0	0	0
ARS016.A0101	DSKC	ARS017.A0101	DSKC	15.3196	25.9799	2	15.3196	1	0	0	0	0
I6347	DSKC	I6359	SlabGrave2	14.1205	25.9535	2	14.1205	1	0	0	0	0
TST003.A0101	CentralMongolia_LBA_DSKC	ULI003.A0101	Altai_MLBA	16.5927	25.8164	2	16.5927	1	16.5927	1	0	0
TST003.A0101	CentralMongolia_LBA_DSKC	ARS006.A0101	DSKC	17.5444	25.6053	2	17.5444	1	17.5444	1	0	0
I12975	DSKC	MKT004.A0101	CentralMongolia_LBA_FigureBurial	25.2469	25.2469	1	25.2469	1	25.2469	1	25.2469	1
I12960	Ulaanzuukh1	ULN007.A0101	Ulaanzuukh1	15.9506	25.1864	2	15.9506	1	0	0	0	0
I12969	SlabGrave1	MKT016.A0101	CentralMongolia_EIA_SlabGrave	12.5428	24.9166	2	24.9166	2	0	0	0	0
I13505	DSKC	MKT014.A0101	CentralMongolia_LBA_FigureBurial	14.6701	24.7887	2	14.6701	1	0	0	0	0
I13505	DSKC	I6352	SlabGrave1	14.5977	24.6492	2	14.5977	1	0	0	0	0
I7033	Altai_MLBA	ULI001.B0101	Altai_MLBA	15.026	24.4937	2	15.026	1	0	0	0	0
I13766	DSKC	I6262	DSKC	14.0318	24.1868	2	14.0318	1	0	0	0	0
MKT006.A0101	CentralMongolia_EIA_SlabGrave	ULN001.A0101	Ulaanzuukh1	13.4079	23.8131	2	13.4079	1	0	0	0	0
ULN003.A0101	Ulaanzuukh1	ARS009.A0101	DSKC	14.539	23.6675	2	14.539	1	0	0	0	0
ULN003.A0101	Ulaanzuukh1	BUL002.A0101	Ulaanzuukh1	13.3063	23.3488	2	13.3063	1	0	0	0	0
I6352	SlabGrave1	I6365	SlabGrave1	14.8075	23.2741	2	14.8075	1	0	0	0	0
I12960	Ulaanzuukh1	ARS007.B0101	DSKC	13.2985	23.2599	2	13.2985	1	0	0	0	0
I7032	SlabGrave1	ARS017.A0101	DSKC	13.1226	23.2508	2	13.1226	1	0	0	0	0
I12960	Ulaanzuukh1	MKT004.A0101	CentralMongolia_LBA_FigureBurial	14.7351	23.19	2	14.7351	1	0	0	0	0
I6359	SlabGrave2	ARS016.A0101	DSKC	14.6116	23.1412	2	14.6116	1	0	0	0	0
I6369	SlabGrave2	TST001.A0101	CentralMongolia_EIA_SlabGrave	14.5301	23.1061	2	14.5301	1	0	0	0	0
MKT014.A0101	CentralMongolia_LBA_FigureBurial	SHU001.A0101	SlabGrave1	23.1036	23.1036	1	23.1036	1	23.1036	1	23.1036	1
BUL001.A0101	Ulaanzuukh1	ULN007.A0101	Ulaanzuukh1	23.0032	23.0032	1	23.0032	1	23.0032	1	23.0032	1
I6262	DSKC	ARS009.A0101	DSKC	14.571	22.8379	2	14.571	1	0	0	0	0
MKT008.A0101	CentralMongolia_LBA_DSKC	ULZ001.A0101	Altai_MLBA	13.454	22.7924	2	13.454	1	0	0	0	0
MKT005.A0101	CentralMongolia_LBA_DSKC	MKT007.A0101	CentralMongolia_LBA_DSKC	22.5565	22.5565	1	22.5565	1	22.5565	1	22.5565	1
MKT014.A0101	CentralMongolia_LBA_FigureBurial	ARS007.B0101	DSKC	13.7958	22.41	2	13.7958	1	0	0	0	0
I12960	Ulaanzuukh1	ULN009.A0101	Ulaanzuukh1	13.2621	22.3253	2	13.2621	1	0	0	0	0
I13767	DSKC	I6367	Altai_MLBA	13.9196	21.9342	2	13.9196	1	0	0	0	0
MKT008.A0101	CentralMongolia_LBA_DSKC	MKT010.A0101	CentralMongolia_LBA_DSKC	12.47	21.4941	2	12.47	1	0	0	0	0
I13505	DSKC	ULN001.A0101	Ulaanzuukh1	12.905	21.4827	2	12.905	1	0	0	0	0
I12971	SlabGrave1	I6357	SlabGrave1	12.6156	21.3933	2	12.6156	1	0	0	0	0
I6349	SlabGrave1	I6357	SlabGrave1	12.1944	21.2161	2	12.1944	1	0	0	0	0
I13963	SlabGrave1	MKT014.A0101	CentralMongolia_LBA_FigureBurial	12.7979	20.9984	2	12.7979	1	0	0	0	0
MKT003.A0101	CentralMongolia_LBA_DSKC	ARS016.A0101	DSKC	12.2574	20.5112	2	12.2574	1	0	0	0	0
MKT014.A0101	CentralMongolia_LBA_FigureBurial	MKT016.A0101	CentralMongolia_EIA_SlabGrave	19.8306	19.8306	1	19.8306	1	19.8306	1	0	0
I6357	SlabGrave1	ULN007.A0101	Ulaanzuukh1	19.5724	19.5724	1	19.5724	1	19.5724	1	0	0
I6349	SlabGrave1	MKT005.A0101	CentralMongolia_LBA_DSKC	19.2981	19.2981	1	19.2981	1	19.2981	1	0	0
MKT010.A0101	CentralMongolia_LBA_DSKC	ULI003.A0101	Altai_MLBA	19.0774	19.0774	1	19.0774	1	19.0774	1	0	0
MKT002.A0101	CentralMongolia_LBA_DSKC	ARS001.A0101	DSKC	18.7906	18.7906	1	18.7906	1	18.7906	1	0	0
I6357	SlabGrave1	SHU001.A0101	SlabGrave1	18.5211	18.5211	1	18.5211	1	18.5211	1	0	0
I6347	DSKC	ARS007.B0101	DSKC	17.8734	17.8734	1	17.8734	1	17.8734	1	0	0
I6351	DSKC	MKT015.A0101	CentralMongolia_EIA_SlabGrave	17.8294	17.8294	1	17.8294	1	17.8294	1	0	0
I6349	SlabGrave1	SHU001.A0101	SlabGrave1	17.4467	17.4467	1	17.4467	1	17.4467	1	0	0
I12969	SlabGrave1	I6365	SlabGrave1	16.9643	16.9643	1	16.9643	1	16.9643	1	0	0
MKT014.A0101	CentralMongolia_LBA_FigureBurial	BUL001.A0101	Ulaanzuukh1	16.6734	16.6734	1	16.6734	1	16.6734	1	0	0
I6365	SlabGrave1	TST001.A0101	CentralMongolia_EIA_SlabGrave	16.5821	16.5821	1	16.5821	1	16.5821	1	0	0
MKT015.A0101	CentralMongolia_EIA_SlabGrave	MKT016.A0101	CentralMongolia_EIA_SlabGrave	16.2373	16.2373	1	16.2373	1	16.2373	1	0	0
MKT001.A0101	CentralMongolia_LBA_DSKC	TST003.A0101	CentralMongolia_LBA_DSKC	15.8687	15.8687	1	15.8687	1	0	0	0	0
I6347	DSKC	ULI003.A0101	Altai_MLBA	15.6423	15.6423	1	15.6423	1	0	0	0	0
ULN001.A0101	Ulaanzuukh1	SHU001.A0101	SlabGrave1	15.6008	15.6008	1	15.6008	1	0	0	0	0
MKT005.A0101	CentralMongolia_LBA_DSKC	ARS006.A0101	DSKC	15.5939	15.5939	1	15.5939	1	0	0	0	0
I12969	SlabGrave1	ULN007.A0101	Ulaanzuukh1	15.5553	15.5553	1	15.5553	1	0	0	0	0
MKT007.A0101	CentralMongolia_LBA_DSKC	ARS001.A0101	DSKC	15.5364	15.5364	1	15.5364	1	0	0	0	0
I6367	Altai_MLBA	ULZ001.A0101	Altai_MLBA	15.2572	15.2572	1	15.2572	1	0	0	0	0
ARS006.A0101	DSKC	ARS009.A0101	DSKC	15.1845	15.1845	1	15.1845	1	0	0	0	0
ULN003.A0101	Ulaanzuukh1	ULN007.A0101	Ulaanzuukh1	15.148	15.148	1	15.148	1	0	0	0	0
ARS007.B0101	DSKC	ARS017.A0101	DSKC	15.115	15.115	1	15.115	1	0	0	0	0
I6347	DSKC	MKT002.A0101	CentralMongolia_LBA_DSKC	14.9632	14.9632	1	14.9632	1	0	0	0	0
I13963	SlabGrave1	I6349	SlabGrave1	14.837	14.837	1	14.837	1	0	0	0	0
ULN007.A0101	Ulaanzuukh1	ARS017.A0101	DSKC	14.821	14.821	1	14.821	1	0	0	0	0
I6369	SlabGrave2	ULI001.B0101	Altai_MLBA	14.729	14.729	1	14.729	1	0	0	0	0
TST001.A0101	CentralMongolia_EIA_SlabGrave	ULN009.A0101	Ulaanzuukh1	14.7069	14.7069	1	14.7069	1	0	0	0	0
I13505	DSKC	ULN009.A0101	Ulaanzuukh1	14.687	14.687	1	14.687	1	0	0	0	0
I6365	SlabGrave1	ARS001.A0101	DSKC	14.6726	14.6726	1	14.6726	1	0	0	0	0
I12975	DSKC	I13963	SlabGrave1	14.4693	14.4693	1	14.4693	1	0	0	0	0
ULI003.A0101	Altai_MLBA	ULN001.A0101	Ulaanzuukh1	14.2297	14.2297	1	14.2297	1	0	0	0	0
I7033	Altai_MLBA	I7039	DSKC	14.16	14.16	1	14.16	1	0	0	0	0
I7032	SlabGrave1	ULN007.A0101	Ulaanzuukh1	14.1166	14.1166	1	14.1166	1	0	0	0	0
I12969	SlabGrave1	I6359	SlabGrave2	14.0862	14.0862	1	14.0862	1	0	0	0	0
I13766	DSKC	I13767	DSKC	14.0806	14.0806	1	14.0806	1	0	0	0	0
ULN003.A0101	Ulaanzuukh1	ARS001.A0101	DSKC	14.0431	14.0431	1	14.0431	1	0	0	0	0
I13768	DSKC	ARS017.A0101	DSKC	13.8974	13.8974	1	13.8974	1	0	0	0	0
ULI001.B0101	Altai_MLBA	ARS016.A0101	DSKC	13.7291	13.7291	1	13.7291	1	0	0	0	0
I13767	DSKC	ARS001.A0101	DSKC	13.6955	13.6955	1	13.6955	1	0	0	0	0
I6359	SlabGrave2	ARS001.A0101	DSKC	13.5785	13.5785	1	13.5785	1	0	0	0	0
ARS006.A0101	DSKC	ARS008.A0101	DSKC	13.4575	13.4575	1	13.4575	1	0	0	0	0
I12969	SlabGrave1	MKT006.A0101	CentralMongolia_EIA_SlabGrave	13.4271	13.4271	1	13.4271	1	0	0	0	0
I6357	SlabGrave1	ULN003.A0101	Ulaanzuukh1	13.4192	13.4192	1	13.4192	1	0	0	0	0
I12971	SlabGrave1	MKT014.A0101	CentralMongolia_LBA_FigureBurial	13.2991	13.2991	1	13.2991	1	0	0	0	0
I6365	SlabGrave1	ULN009.A0101	Ulaanzuukh1	13.2833	13.2833	1	13.2833	1	0	0	0	0
MKT014.A0101	CentralMongolia_LBA_FigureBurial	ARS008.A0101	DSKC	13.1592	13.1592	1	13.1592	1	0	0	0	0
TST001.A0101	CentralMongolia_EIA_SlabGrave	ULN002.A0101	Ulaanzuukh1	13.1176	13.1176	1	13.1176	1	0	0	0	0
MKT007.A0101	CentralMongolia_LBA_DSKC	BIL001.A0101	Altai_MLBA	13.0919	13.0919	1	13.0919	1	0	0	0	0
I12971	SlabGrave1	I13963	SlabGrave1	13.085	13.085	1	13.085	1	0	0	0	0
I13505	DSKC	BUL002.A0101	Ulaanzuukh1	13.0824	13.0824	1	13.0824	1	0	0	0	0
I7033	Altai_MLBA	ARS026.A0101	Altai_MLBA	13.0444	13.0444	1	13.0444	1	0	0	0	0
MKT008.A0101	CentralMongolia_LBA_DSKC	ARS009.A0101	DSKC	13.0426	13.0426	1	13.0426	1	0	0	0	0
I12969	SlabGrave1	SHU001.A0101	SlabGrave1	12.9436	12.9436	1	12.9436	1	0	0	0	0
I7032	SlabGrave1	MKT015.A0101	CentralMongolia_EIA_SlabGrave	12.9063	12.9063	1	12.9063	1	0	0	0	0
I6352	SlabGrave1	MKT003.A0101	CentralMongolia_LBA_DSKC	12.6526	12.6526	1	12.6526	1	0	0	0	0
ULN003.A0101	Ulaanzuukh1	ARS008.A0101	DSKC	12.6272	12.6272	1	12.6272	1	0	0	0	0
MKT008.A0101	CentralMongolia_LBA_DSKC	TST001.A0101	CentralMongolia_EIA_SlabGrave	12.5637	12.5637	1	12.5637	1	0	0	0	0
I7033	Altai_MLBA	ARS016.A0101	DSKC	12.5474	12.5474	1	12.5474	1	0	0	0	0
I7039	DSKC	ULN010.A0101	Ulaanzuukh1	12.5443	12.5443	1	12.5443	1	0	0	0	0
TST001.A0101	CentralMongolia_EIA_SlabGrave	ARS001.A0101	DSKC	12.5323	12.5323	1	12.5323	1	0	0	0	0
BUL002.A0101	Ulaanzuukh1	ARS006.A0101	DSKC	12.5285	12.5285	1	12.5285	1	0	0	0	0
I7039	DSKC	ARS007.B0101	DSKC	12.5035	12.5035	1	12.5035	1	0	0	0	0
I6357	SlabGrave1	MKT014.A0101	CentralMongolia_LBA_FigureBurial	12.4442	12.4442	1	12.4442	1	0	0	0	0
I6349	SlabGrave1	MKT006.A0101	CentralMongolia_EIA_SlabGrave	12.3656	12.3656	1	12.3656	1	0	0	0	0
I13963	SlabGrave1	SHU001.A0101	SlabGrave1	12.2893	12.2893	1	12.2893	1	0	0	0	0
I6369	SlabGrave2	ARS016.A0101	DSKC	12.2564	12.2564	1	12.2564	1	0	0	0	0
I6364	Altai_MLBA	TST003.A0101	CentralMongolia_LBA_DSKC	12.2529	12.2529	1	12.2529	1	0	0	0	0
I12960	Ulaanzuukh1	ARS008.A0101	DSKC	12.2288	12.2288	1	12.2288	1	0	0	0	0
MKT010.A0101	CentralMongolia_LBA_DSKC	ULI001.B0101	Altai_MLBA	12.2108	12.2108	1	12.2108	1	0	0	0	0
I13766	DSKC	MKT008.A0101	CentralMongolia_LBA_DSKC	12.2036	12.2036	1	12.2036	1	0	0	0	0
TST003.A0101	CentralMongolia_LBA_DSKC	ULN010.A0101	Ulaanzuukh1	12.1963	12.1963	1	12.1963	1	0	0	0	0
I6365	SlabGrave1	SHU001.A0101	SlabGrave1	12.1931	12.1931	1	12.1931	1	0	0	0	0
I13766	DSKC	I6347	DSKC	12.1465	12.1465	1	12.1465	1	0	0	0	0
I6349	SlabGrave1	I6351	DSKC	12.1258	12.1258	1	12.1258	1	0	0	0	0
MKT007.A0101	CentralMongolia_LBA_DSKC	ARS009.A0101	DSKC	12.0026	12.0026	1	12.0026	1	0	0	0	0

## Sheet: Supplementary Data 8
Supplementary Data 8. Pairwise matrix for IBD sharing among 60 individuals from LBA and EIA Mongolia. We detected Identical By Descent (IBD) blocks shared among a total of 60 individuals belonging to Mongolia_LBA_DSKC (n=25), which includes CentralMongolia_LBA_DSKC (n=8), and DSKC with ANA-like genetic profiles (n=2), CentralMongolia_LBA_FigureBurial (n=2), Ulaanzuukh1 (n=9), CentralMongolia_EIA_…
			DSKC (n=25)																									figure-shaped (n=11)											SlabGrave (n=15)
			CentralMongolia_LBA_DSKC								Khovsgol_LBA															DSKC with ANA-like genetic profiles		CentralMongolia_LBA_FigureBurial		Ulaanzuukh1									CentralMongolia_EIA_SlabGrave				SlabGrave1
			MKT001.A0101	MKT002.A0101	MKT003.A0101	MKT005.A0101	MKT007.A0101	MKT008.A0101	MKT010.A0101	TST003.A0101	ARS001.A0101	ARS006.A0101	ARS007.B0101	ARS008.A0101	ARS009.A0101	ARS016.A0101	I12975	I13766	I13767	I13768	I6262	I6264	I6347	I6351	I7039	ARS017.A0101	I13505	MKT004.A0101	MKT014.A0101	BUL001.A0101	BUL002.A0101	I12960	ULN001.A0101	ULN002.A0101	ULN003.A0101	ULN007.A0101	ULN009.A0101	ULN010.A0101	MKT006.A0101	MKT015.A0101	MKT016.A0101	TST001.A0101	I12969	I12971	I13963	I6349	I6352	I6357	I6365
DSKC (n=25)	CentralMongolia_LBA_DSKC	MKT001.A0101	0	25.8171	0	0	0	0	0	15.8687	0	0	0	0	0	17.3474	0	0	0	0	0	0	0	0	0	126.851	0	0	0	0	0	0	0	0	0	0	0	0	0	0	0	0	0	0	0	0	0	0	0
		MKT002.A0101	25.8171	0	0	0	0	0	0	0	18.7906	0	0	0	0	0	0	33.7694	0	0	50.4023	0	14.9632	0	0	0	0	0	0	0	0	0	0	0	0	0	0	0	0	0	0	0	0	0	0	0	0	0	0
		MKT003.A0101	0	0	0	0	0	0	12.0688	0	0	0	38.3861	19.2352	0	12.2574	0	0	0	0	32.6215	0	0	0	0	0	0	0	30.7867	0	0	0	0	0	0	0	0	0	0	0	0	0	0	0	0	0	12.6526	0	0
		MKT005.A0101	0	0	0	0	22.5565	35.2081	0	35.5498	32.9919	15.5939	19.8088	18.12	0	16.4833	15.9526	30.5994	0	12.9262	0	0	0	0	18.4017	0	0	0	0	0	0	0	0	0	0	0	0	0	0	0	0	0	0	0	0	19.2981	0	0	0
		MKT007.A0101	0	0	0	22.5565	0	0	0	0	15.5364	0	0	25.1294	12.0026	0	14.3851	0	0	0	13.7315	0	19.8079	0	0	0	0	0	0	0	0	0	0	0	0	0	0	0	0	0	0	0	0	0	0	0	0	0	0
		MKT008.A0101	0	0	0	35.2081	0	0	12.47	0	0	0	18.3058	0	13.0426	0	0	12.2036	0	0	38.7578	0	0	0	0	0	0	0	0	0	0	0	0	0	0	0	0	0	0	0	0	12.5637	0	0	0	0	0	0	0
		MKT010.A0101	0	0	12.0688	0	0	12.47	0	0	138.304	0	0	20.5044	0	18.5488	0	0	0	0	15.4032	0	0	0	0	0	0	0	0	0	0	0	0	0	0	0	0	0	0	0	0	0	0	0	0	0	0	0	0
		TST003.A0101	15.8687	0	0	35.5498	0	0	0	0	0	17.5444	0	0	0	16.1575	0	0	0	0	0	0	0	0	0	0	0	0	0	0	0	0	0	0	0	0	0	12.1963	0	0	0	0	0	0	0	0	0	0	0
	Khovsgol_LBA	ARS001.A0101	0	18.7906	0	32.9919	15.5364	0	138.304	0	0	0	0	12.3474	0	0	0	0	13.6955	0	0	0	0	0	0	0	0	0	0	0	0	0	0	0	14.0431	0	0	0	0	0	15.9303	12.5323	0	0	0	0	0	0	14.6726
		ARS006.A0101	0	0	0	15.5939	0	0	0	17.5444	0	0	0	13.4575	15.1845	0	0	0	0	0	12.4221	0	15.2548	0	0	0	0	0	0	0	12.5285	0	0	0	0	0	0	0	0	0	0	0	0	0	0	0	0	0	0
		ARS007.B0101	0	0	38.3861	19.8088	0	18.3058	0	0	0	0	0	429.74	0	74.6564	0	0	0	0	0	0	17.8734	0	12.5035	15.115	0	0	13.7958	0	0	13.2985	0	0	0	0	0	0	0	0	0	0	0	0	0	0	0	0	0
		ARS008.A0101	0	0	19.2352	18.12	25.1294	0	20.5044	0	12.3474	13.4575	429.74	0	0	0	0	0	0	0	42.1597	20.6504	0	0	22.2308	0	0	0	13.1592	0	0	12.2288	0	0	12.6272	0	0	0	0	0	0	0	0	0	0	0	0	0	0
		ARS009.A0101	0	0	0	0	12.0026	13.0426	0	0	0	15.1845	0	0	0	0	0	0	0	0	14.571	0	0	0	0	0	0	0	0	0	0	0	0	0	14.539	0	0	0	0	0	0	0	0	0	0	0	0	0	0
		ARS016.A0101	17.3474	0	12.2574	16.4833	0	0	18.5488	16.1575	0	0	74.6564	0	0	0	0	15.1618	19.7958	0	0	0	0	0	0	15.3196	0	0	0	0	0	0	0	0	0	0	0	0	0	0	0	0	0	0	0	0	0	0	0
		I12975	0	0	0	15.9526	14.3851	0	0	0	0	0	0	0	0	0	0	0	0	0	0	0	0	0	42.6856	0	0	25.2469	0	0	0	0	0	0	0	0	0	0	0	0	0	0	0	0	14.4693	0	0	0	0
		I13766	0	33.7694	0	30.5994	0	12.2036	0	0	0	0	0	0	0	15.1618	0	0	14.0806	0	14.0318	0	12.1465	0	0	0	0	0	0	0	0	0	0	0	0	0	0	0	0	0	37.0762	0	0	0	0	0	0	0	0
		I13767	0	0	0	0	0	0	0	0	13.6955	0	0	0	0	19.7958	0	14.0806	0	0	0	0	0	0	0	0	0	0	0	0	0	0	0	0	0	0	0	0	0	0	0	0	0	0	0	0	0	0	0
		I13768	0	0	0	12.9262	0	0	0	0	0	0	0	0	0	0	0	0	0	0	0	0	0	0	0	13.8974	0	0	0	0	0	0	0	0	0	17.7443	0	0	0	0	0	0	0	0	0	0	0	0	0
		I6262	0	50.4023	32.6215	0	13.7315	38.7578	15.4032	0	0	12.4221	0	42.1597	14.571	0	0	14.0318	0	0	0	0	0	0	26.6145	0	0	0	0	0	0	0	0	0	0	0	0	0	0	0	0	0	0	0	0	0	0	0	0
		I6264	0	0	0	0	0	0	0	0	0	0	0	20.6504	0	0	0	0	0	0	0	0	0	0	0	0	0	0	0	0	0	0	0	0	0	0	0	0	0	0	0	0	0	0	0	0	0	0	0
		I6347	0	14.9632	0	0	19.8079	0	0	0	0	15.2548	17.8734	0	0	0	0	12.1465	0	0	0	0	0	0	0	0	0	0	0	0	0	0	0	0	0	0	0	0	0	0	0	0	0	0	0	0	0	0	0
		I6351	0	0	0	0	0	0	0	0	0	0	0	0	0	0	0	0	0	0	0	0	0	0	0	0	0	0	0	0	0	0	0	0	0	0	0	0	0	17.8294	0	0	0	0	0	12.1258	0	0	12.9711
		I7039	0	0	0	18.4017	0	0	0	0	0	0	12.5035	22.2308	0	0	42.6856	0	0	0	26.6145	0	0	0	0	0	0	0	0	0	0	0	0	0	0	0	0	12.5443	0	0	0	0	0	0	0	0	0	0	0
	DSKC with ANA-like genetic profiles	ARS017.A0101	126.851	0	0	0	0	0	0	0	0	0	15.115	0	0	15.3196	0	0	0	13.8974	0	0	0	0	0	0	0	0	0	0	0	0	0	0	0	14.821	0	0	0	0	0	0	0	0	0	0	0	0	0
		I13505	0	0	0	0	0	0	0	0	0	0	0	0	0	0	0	0	0	0	0	0	0	0	0	0	0	0	14.6701	0	13.0824	0	12.905	0	0	0	14.687	0	0	0	0	20.8965	0	0	0	0	14.5977	0	0
figure-shaped (n=11)	CentralMongolia_LBA_FigureBurial	MKT004.A0101	0	0	0	0	0	0	0	0	0	0	0	0	0	0	25.2469	0	0	0	0	0	0	0	0	0	0	0	0	0	0	14.7351	0	0	0	12.0254	0	0	0	0	0	0	0	0	0	0	0	0	0
		MKT014.A0101	0	0	30.7867	0	0	0	0	0	0	0	13.7958	13.1592	0	0	0	0	0	0	0	0	0	0	0	0	14.6701	0	0	16.6734	0	0	0	0	0	27.4017	0	0	18.1169	0	19.8306	0	39.781	13.2991	12.7979	0	0	12.4442	0
	Ulaanzuukh1	BUL001.A0101	0	0	0	0	0	0	0	0	0	0	0	0	0	0	0	0	0	0	0	0	0	0	0	0	0	0	16.6734	0	0	0	0	0	0	23.0032	0	21.9319	0	0	0	0	0	0	0	16.31	0	0	0
		BUL002.A0101	0	0	0	0	0	0	0	0	0	12.5285	0	0	0	0	0	0	0	0	0	0	0	0	0	0	13.0824	0	0	0	0	0	0	0	13.3063	0	0	0	0	0	0	0	0	0	0	0	0	0	0
		I12960	0	0	0	0	0	0	0	0	0	0	13.2985	12.2288	0	0	0	0	0	0	0	0	0	0	0	0	0	14.7351	0	0	0	0	0	0	0	15.9506	13.2621	0	0	0	0	0	0	0	0	0	0	0	0
		ULN001.A0101	0	0	0	0	0	0	0	0	0	0	0	0	0	0	0	0	0	0	0	0	0	0	0	0	12.905	0	0	0	0	0	0	0	0	14.8651	0	0	13.4079	0	0	0	0	0	0	0	0	0	0
		ULN002.A0101	0	0	0	0	0	0	0	0	0	0	0	0	0	0	0	0	0	0	0	0	0	0	0	0	0	0	0	0	0	0	0	0	0	0	0	0	0	14.2214	0	13.1176	0	0	0	0	0	0	0
		ULN003.A0101	0	0	0	0	0	0	0	0	14.0431	0	0	12.6272	14.539	0	0	0	0	0	0	0	0	0	0	0	0	0	0	0	13.3063	0	0	0	0	15.148	0	33.0263	0	0	0	0	0	0	0	0	0	13.4192	0
		ULN007.A0101	0	0	0	0	0	0	0	0	0	0	0	0	0	0	0	0	0	17.7443	0	0	0	0	0	14.821	0	12.0254	27.4017	23.0032	0	15.9506	14.8651	0	15.148	0	0	65.5962	0	26.4149	0	0	15.5553	0	0	0	0	19.5724	0
		ULN009.A0101	0	0	0	0	0	0	0	0	0	0	0	0	0	0	0	0	0	0	0	0	0	0	0	0	14.687	0	0	0	0	13.2621	0	0	0	0	0	0	0	0	17.4193	14.7069	0	0	0	0	0	0	13.2833
		ULN010.A0101	0	0	0	0	0	0	0	12.1963	0	0	0	0	0	0	0	0	0	0	0	0	0	0	12.5443	0	0	0	0	21.9319	0	0	0	0	33.0263	65.5962	0	0	0	0	0	0	0	0	0	0	0	0	0
SlabGrave (n=15)	CentralMongolia_EIA_SlabGrave	MKT006.A0101	0	0	0	0	0	0	0	0	0	0	0	0	0	0	0	0	0	0	0	0	0	0	0	0	0	0	18.1169	0	0	0	13.4079	0	0	0	0	0	0	0	0	0	13.4271	0	0	12.3656	0	0	0
		MKT015.A0101	0	0	0	0	0	0	0	0	0	0	0	0	0	0	0	0	0	0	0	0	0	17.8294	0	0	0	0	0	0	0	0	0	14.2214	0	26.4149	0	0	0	0	16.2373	12.3759	0	0	38.0611	0	0	0	0
		MKT016.A0101	0	0	0	0	0	0	0	0	15.9303	0	0	0	0	0	0	37.0762	0	0	0	0	0	0	0	0	0	0	19.8306	0	0	0	0	0	0	0	17.4193	0	0	16.2373	0	0	24.9166	0	0	0	0	0	0
		TST001.A0101	0	0	0	0	0	12.5637	0	0	12.5323	0	0	0	0	0	0	0	0	0	0	0	0	0	0	0	20.8965	0	0	0	0	0	0	13.1176	0	0	14.7069	0	0	12.3759	0	0	34.9431	0	0	0	43.8995	29.1154	16.5821
	SlabGrave1	I12969	0	0	0	0	0	0	0	0	0	0	0	0	0	0	0	0	0	0	0	0	0	0	0	0	0	0	39.781	0	0	0	0	0	0	15.5553	0	0	13.4271	0	24.9166	34.9431	0	22.4631	0	0	38.0731	0	16.9643
		I12971	0	0	0	0	0	0	0	0	0	0	0	0	0	0	0	0	0	0	0	0	0	0	0	0	0	0	13.2991	0	0	0	0	0	0	0	0	0	0	0	0	0	22.4631	0	13.085	0	0	12.6156	0
		I13963	0	0	0	0	0	0	0	0	0	0	0	0	0	0	14.4693	0	0	0	0	0	0	0	0	0	0	0	12.7979	0	0	0	0	0	0	0	0	0	0	38.0611	0	0	0	13.085	0	14.837	0	0	0
		I6349	0	0	0	19.2981	0	0	0	0	0	0	0	0	0	0	0	0	0	0	0	0	0	12.1258	0	0	0	0	0	16.31	0	0	0	0	0	0	0	0	12.3656	0	0	0	0	0	14.837	0	0	12.1944	0
		I6352	0	0	12.6526	0	0	0	0	0	0	0	0	0	0	0	0	0	0	0	0	0	0	0	0	0	14.5977	0	0	0	0	0	0	0	0	0	0	0	0	0	0	43.8995	38.0731	0	0	0	0	0	14.8075
		I6357	0	0	0	0	0	0	0	0	0	0	0	0	0	0	0	0	0	0	0	0	0	0	0	0	0	0	12.4442	0	0	0	0	0	13.4192	19.5724	0	0	0	0	0	29.1154	0	12.6156	0	12.1944	0	0	0
		I6365	0	0	0	0	0	0	0	0	14.6726	0	0	0	0	0	0	0	0	0	0	0	0	12.9711	0	0	0	0	0	0	0	0	0	0	0	0	13.2833	0	0	0	0	16.5821	16.9643	0	0	0	14.8075	0	0
		I7032	0	0	0	0	0	0	0	0	0	0	0	0	0	0	0	0	0	0	0	0	0	0	0	13.1226	41.2306	0	0	0	0	0	0	0	0	14.1166	0	0	0	12.9063	0	0	0	26.7888	0	0	0	0	0
		SHU001.A0101	0	0	0	0	0	0	0	0	0	0	0	0	0	0	0	0	0	0	0	0	0	0	0	0	0	0	23.1036	0	0	0	15.6008	0	0	0	0	0	0	0	36.598	0	12.9436	0	12.2893	17.4467	41.2527	18.5211	12.1931
	SlabGrave2	I6359	0	28.4523	0	0	0	0	13.2479	0	13.5785	0	0	0	0	14.6116	0	0	0	0	0	0	14.1205	0	0	0	0	0	0	0	0	0	0	0	0	0	0	0	0	0	0	0	14.0862	0	0	0	0	0	0
		I6369	0	0	0	0	0	0	0	0	0	0	0	0	0	12.2564	0	0	0	0	0	0	0	0	0	0	0	0	0	0	0	0	0	0	0	0	0	0	0	0	0	14.5301	0	0	0	0	0	0	19.346
DSKC (n=8)	Altai_MLBA	I6367	0	0	0	0	0	0	0	0	0	0	0	0	0	0	0	0	13.9196	0	0	0	0	0	0	0	0	0	0	0	0	0	0	0	0	0	0	0	0	0	0	0	0	0	0	0	0	0	0
		I7033	0	0	0	0	0	0	0	0	0	0	0	0	0	12.5474	0	0	0	0	0	0	0	0	14.16	0	0	0	0	0	0	0	0	0	0	0	0	0	0	0	0	0	0	0	0	0	0	0	0
		ULI001.B0101	0	0	0	0	0	0	12.2108	0	0	0	0	0	0	13.7291	0	0	0	0	0	0	0	0	0	0	0	0	0	0	0	0	0	0	0	0	0	0	0	0	0	0	0	0	0	0	0	0	0
		ARS026.A0101	0	0	0	0	0	0	0	0	0	0	0	0	0	0	0	0	0	0	0	0	0	0	0	0	0	0	0	0	0	0	0	0	0	0	0	0	0	0	0	0	0	0	0	0	0	0	0
		BIL001.A0101	0	0	0	0	13.0919	0	12.2278	0	0	0	0	0	0	18.6711	0	14.6416	0	0	12.0313	0	27.4414	0	0	0	0	0	0	0	0	0	0	0	0	0	0	0	0	0	0	0	0	0	0	0	0	0	0
		I6364	0	0	0	0	0	0	0	12.2529	0	0	0	0	0	0	0	0	0	0	0	0	0	0	0	0	0	0	0	0	0	0	0	0	0	0	0	0	0	0	0	0	0	0	0	0	0	0	0
		ULI003.A0101	0	0	0	0	0	0	19.0774	16.5927	0	0	0	0	0	0	0	0	0	0	0	0	15.6423	0	0	0	0	0	0	0	0	0	14.2297	0	0	0	0	0	0	0	0	0	0	0	0	0	0	0	0
		ULZ001.A0101	0	0	0	0	0	13.454	0	0	0	0	0	0	0	0	0	0	0	0	0	0	0	0	0	0	0	0	0	0	0	0	0	0	0	0	0	0	0	0	0	0	0	0	0	0	0	0	0
[truncated: 12 more columns]

## Sheet: Supplementary Data 9
Supplementary Data 9. Patterns of IBD block sharing between mortuary and geographic proximity groups. To investigate the genetic interactions between the two LBA cultures, DSKC and figure-shaped cultures, during their coexistence in central Mongolia, we analyzed patterns of IBD sharing between two groups: (1) pairs of individuals where one is from central Mongolia and the other is from different …
iid1	pid1	iid2	pid2	max.IBD (cM)	sum.IBD (cM)	geographical distance (km)	analysis group
MKT002.A0101	CentralMongolia_LBA_DSKC	MKT001.A0101	CentralMongolia_LBA_DSKC	13.7911	25.8171	0
MKT003.A0101	CentralMongolia_LBA_DSKC	MKT001.A0101	CentralMongolia_LBA_DSKC	0	0	0
MKT005.A0101	CentralMongolia_LBA_DSKC	MKT001.A0101	CentralMongolia_LBA_DSKC	0	0	0
MKT007.A0101	CentralMongolia_LBA_DSKC	MKT001.A0101	CentralMongolia_LBA_DSKC	0	0	0
MKT008.A0101	CentralMongolia_LBA_DSKC	MKT001.A0101	CentralMongolia_LBA_DSKC	0	0	0
MKT010.A0101	CentralMongolia_LBA_DSKC	MKT001.A0101	CentralMongolia_LBA_DSKC	0	0	0
TST003.A0101	CentralMongolia_LBA_DSKC	MKT001.A0101	CentralMongolia_LBA_DSKC	15.8687	15.8687	115.016
MKT004.A0101	CentralMongolia_LBA_FigureBurial	MKT001.A0101	CentralMongolia_LBA_DSKC	0	0	0	geographic proximity
MKT014.A0101	CentralMongolia_LBA_FigureBurial	MKT001.A0101	CentralMongolia_LBA_DSKC	0	0	0	geographic proximity
ARS001.A0101	DSKC	MKT001.A0101	CentralMongolia_LBA_DSKC	0	0	364.775	mortuary proximity
ARS006.A0101	DSKC	MKT001.A0101	CentralMongolia_LBA_DSKC	0	0	364.775	mortuary proximity
ARS007.B0101	DSKC	MKT001.A0101	CentralMongolia_LBA_DSKC	0	0	364.775	mortuary proximity
ARS008.A0101	DSKC	MKT001.A0101	CentralMongolia_LBA_DSKC	0	0	364.775	mortuary proximity
ARS009.A0101	DSKC	MKT001.A0101	CentralMongolia_LBA_DSKC	0	0	364.775	mortuary proximity
ARS016.A0101	DSKC	MKT001.A0101	CentralMongolia_LBA_DSKC	17.3474	17.3474	364.775	mortuary proximity
I12975	DSKC	MKT001.A0101	CentralMongolia_LBA_DSKC	0	0	520.515	mortuary proximity
I13766	DSKC	MKT001.A0101	CentralMongolia_LBA_DSKC	0	0	150.07
I13767	DSKC	MKT001.A0101	CentralMongolia_LBA_DSKC	0	0	124.274
I13768	DSKC	MKT001.A0101	CentralMongolia_LBA_DSKC	0	0	124.274
I6262	DSKC	MKT001.A0101	CentralMongolia_LBA_DSKC	0	0	180.665
I6264	DSKC	MKT001.A0101	CentralMongolia_LBA_DSKC	0	0	180.665
I6347	DSKC	MKT001.A0101	CentralMongolia_LBA_DSKC	0	0	590.616	mortuary proximity
I6351	DSKC	MKT001.A0101	CentralMongolia_LBA_DSKC	0	0	717.707	mortuary proximity
I7039	DSKC	MKT001.A0101	CentralMongolia_LBA_DSKC	0	0	786.694	mortuary proximity
ARS017.A0101	DSKC with ANA-like genetic profiles	MKT001.A0101	CentralMongolia_LBA_DSKC	95.4014	126.851	364.775	mortuary proximity
I13505	DSKC with ANA-like genetic profiles	MKT001.A0101	CentralMongolia_LBA_DSKC	0	0	150.07
BUL001.A0101	Ulaanzuukh1	MKT001.A0101	CentralMongolia_LBA_DSKC	0	0	686.216
BUL002.A0101	Ulaanzuukh1	MKT001.A0101	CentralMongolia_LBA_DSKC	0	0	686.216
I12960	Ulaanzuukh1	MKT001.A0101	CentralMongolia_LBA_DSKC	0	0	14.7262	geographic proximity
ULN001.A0101	Ulaanzuukh1	MKT001.A0101	CentralMongolia_LBA_DSKC	0	0	686.216
ULN002.A0101	Ulaanzuukh1	MKT001.A0101	CentralMongolia_LBA_DSKC	0	0	686.216
ULN003.A0101	Ulaanzuukh1	MKT001.A0101	CentralMongolia_LBA_DSKC	0	0	686.216
ULN007.A0101	Ulaanzuukh1	MKT001.A0101	CentralMongolia_LBA_DSKC	0	0	686.216
ULN009.A0101	Ulaanzuukh1	MKT001.A0101	CentralMongolia_LBA_DSKC	0	0	686.216
ULN010.A0101	Ulaanzuukh1	MKT001.A0101	CentralMongolia_LBA_DSKC	0	0	686.216
MKT003.A0101	CentralMongolia_LBA_DSKC	MKT002.A0101	CentralMongolia_LBA_DSKC	0	0	0
MKT005.A0101	CentralMongolia_LBA_DSKC	MKT002.A0101	CentralMongolia_LBA_DSKC	0	0	0
MKT007.A0101	CentralMongolia_LBA_DSKC	MKT002.A0101	CentralMongolia_LBA_DSKC	0	0	0
MKT008.A0101	CentralMongolia_LBA_DSKC	MKT002.A0101	CentralMongolia_LBA_DSKC	0	0	0
MKT010.A0101	CentralMongolia_LBA_DSKC	MKT002.A0101	CentralMongolia_LBA_DSKC	0	0	0
TST003.A0101	CentralMongolia_LBA_DSKC	MKT002.A0101	CentralMongolia_LBA_DSKC	0	0	115.016
MKT004.A0101	CentralMongolia_LBA_FigureBurial	MKT002.A0101	CentralMongolia_LBA_DSKC	0	0	0	geographic proximity
MKT014.A0101	CentralMongolia_LBA_FigureBurial	MKT002.A0101	CentralMongolia_LBA_DSKC	0	0	0	geographic proximity
ARS001.A0101	DSKC	MKT002.A0101	CentralMongolia_LBA_DSKC	18.7906	18.7906	364.775	mortuary proximity
ARS006.A0101	DSKC	MKT002.A0101	CentralMongolia_LBA_DSKC	0	0	364.775	mortuary proximity
ARS007.B0101	DSKC	MKT002.A0101	CentralMongolia_LBA_DSKC	0	0	364.775	mortuary proximity
ARS008.A0101	DSKC	MKT002.A0101	CentralMongolia_LBA_DSKC	0	0	364.775	mortuary proximity
ARS009.A0101	DSKC	MKT002.A0101	CentralMongolia_LBA_DSKC	0	0	364.775	mortuary proximity
ARS016.A0101	DSKC	MKT002.A0101	CentralMongolia_LBA_DSKC	0	0	364.775	mortuary proximity
I12975	DSKC	MKT002.A0101	CentralMongolia_LBA_DSKC	0	0	520.515	mortuary proximity
I13766	DSKC	MKT002.A0101	CentralMongolia_LBA_DSKC	17.8508	33.7694	150.07
I13767	DSKC	MKT002.A0101	CentralMongolia_LBA_DSKC	0	0	124.274
I13768	DSKC	MKT002.A0101	CentralMongolia_LBA_DSKC	0	0	124.274
I6262	DSKC	MKT002.A0101	CentralMongolia_LBA_DSKC	19.2201	50.4023	180.665
I6264	DSKC	MKT002.A0101	CentralMongolia_LBA_DSKC	0	0	180.665
I6347	DSKC	MKT002.A0101	CentralMongolia_LBA_DSKC	14.9632	14.9632	590.616	mortuary proximity
I6351	DSKC	MKT002.A0101	CentralMongolia_LBA_DSKC	0	0	717.707	mortuary proximity
I7039	DSKC	MKT002.A0101	CentralMongolia_LBA_DSKC	0	0	786.694	mortuary proximity
ARS017.A0101	DSKC with ANA-like genetic profiles	MKT002.A0101	CentralMongolia_LBA_DSKC	0	0	364.775	mortuary proximity
I13505	DSKC with ANA-like genetic profiles	MKT002.A0101	CentralMongolia_LBA_DSKC	0	0	150.07
BUL001.A0101	Ulaanzuukh1	MKT002.A0101	CentralMongolia_LBA_DSKC	0	0	686.216
BUL002.A0101	Ulaanzuukh1	MKT002.A0101	CentralMongolia_LBA_DSKC	0	0	686.216
I12960	Ulaanzuukh1	MKT002.A0101	CentralMongolia_LBA_DSKC	0	0	14.7262	geographic proximity
ULN001.A0101	Ulaanzuukh1	MKT002.A0101	CentralMongolia_LBA_DSKC	0	0	686.216
ULN002.A0101	Ulaanzuukh1	MKT002.A0101	CentralMongolia_LBA_DSKC	0	0	686.216
ULN003.A0101	Ulaanzuukh1	MKT002.A0101	CentralMongolia_LBA_DSKC	0	0	686.216
ULN007.A0101	Ulaanzuukh1	MKT002.A0101	CentralMongolia_LBA_DSKC	0	0	686.216
ULN009.A0101	Ulaanzuukh1	MKT002.A0101	CentralMongolia_LBA_DSKC	0	0	686.216
ULN010.A0101	Ulaanzuukh1	MKT002.A0101	CentralMongolia_LBA_DSKC	0	0	686.216
MKT005.A0101	CentralMongolia_LBA_DSKC	MKT003.A0101	CentralMongolia_LBA_DSKC	0	0	0
MKT007.A0101	CentralMongolia_LBA_DSKC	MKT003.A0101	CentralMongolia_LBA_DSKC	0	0	0
MKT008.A0101	CentralMongolia_LBA_DSKC	MKT003.A0101	CentralMongolia_LBA_DSKC	0	0	0
MKT010.A0101	CentralMongolia_LBA_DSKC	MKT003.A0101	CentralMongolia_LBA_DSKC	12.0688	12.0688	0
TST003.A0101	CentralMongolia_LBA_DSKC	MKT003.A0101	CentralMongolia_LBA_DSKC	0	0	115.016
MKT004.A0101	CentralMongolia_LBA_FigureBurial	MKT003.A0101	CentralMongolia_LBA_DSKC	0	0	0	geographic proximity
MKT014.A0101	CentralMongolia_LBA_FigureBurial	MKT003.A0101	CentralMongolia_LBA_DSKC	18.463	30.7867	0	geographic proximity
ARS001.A0101	DSKC	MKT003.A0101	CentralMongolia_LBA_DSKC	0	0	364.775	mortuary proximity
ARS006.A0101	DSKC	MKT003.A0101	CentralMongolia_LBA_DSKC	0	0	364.775	mortuary proximity
ARS007.B0101	DSKC	MKT003.A0101	CentralMongolia_LBA_DSKC	13.2375	38.3861	364.775	mortuary proximity
ARS008.A0101	DSKC	MKT003.A0101	CentralMongolia_LBA_DSKC	19.2352	19.2352	364.775	mortuary proximity
ARS009.A0101	DSKC	MKT003.A0101	CentralMongolia_LBA_DSKC	0	0	364.775	mortuary proximity
ARS016.A0101	DSKC	MKT003.A0101	CentralMongolia_LBA_DSKC	12.2574	12.2574	364.775	mortuary proximity
I12975	DSKC	MKT003.A0101	CentralMongolia_LBA_DSKC	0	0	520.515	mortuary proximity
I13766	DSKC	MKT003.A0101	CentralMongolia_LBA_DSKC	0	0	150.07
I13767	DSKC	MKT003.A0101	CentralMongolia_LBA_DSKC	0	0	124.274
I13768	DSKC	MKT003.A0101	CentralMongolia_LBA_DSKC	0	0	124.274
I6262	DSKC	MKT003.A0101	CentralMongolia_LBA_DSKC	17.2593	32.6215	180.665
I6264	DSKC	MKT003.A0101	CentralMongolia_LBA_DSKC	0	0	180.665
I6347	DSKC	MKT003.A0101	CentralMongolia_LBA_DSKC	0	0	590.616	mortuary proximity
I6351	DSKC	MKT003.A0101	CentralMongolia_LBA_DSKC	0	0	717.707	mortuary proximity
I7039	DSKC	MKT003.A0101	CentralMongolia_LBA_DSKC	0	0	786.694	mortuary proximity
ARS017.A0101	DSKC with ANA-like genetic profiles	MKT003.A0101	CentralMongolia_LBA_DSKC	0	0	364.775	mortuary proximity
I13505	DSKC with ANA-like genetic profiles	MKT003.A0101	CentralMongolia_LBA_DSKC	0	0	150.07
BUL001.A0101	Ulaanzuukh1	MKT003.A0101	CentralMongolia_LBA_DSKC	0	0	686.216
BUL002.A0101	Ulaanzuukh1	MKT003.A0101	CentralMongolia_LBA_DSKC	0	0	686.216
I12960	Ulaanzuukh1	MKT003.A0101	CentralMongolia_LBA_DSKC	0	0	14.7262	geographic proximity
ULN001.A0101	Ulaanzuukh1	MKT003.A0101	CentralMongolia_LBA_DSKC	0	0	686.216
ULN002.A0101	Ulaanzuukh1	MKT003.A0101	CentralMongolia_LBA_DSKC	0	0	686.216
ULN003.A0101	Ulaanzuukh1	MKT003.A0101	CentralMongolia_LBA_DSKC	0	0	686.216
ULN007.A0101	Ulaanzuukh1	MKT003.A0101	CentralMongolia_LBA_DSKC	0	0	686.216
ULN009.A0101	Ulaanzuukh1	MKT003.A0101	CentralMongolia_LBA_DSKC	0	0	686.216
ULN010.A0101	Ulaanzuukh1	MKT003.A0101	CentralMongolia_LBA_DSKC	0	0	686.216
MKT007.A0101	CentralMongolia_LBA_DSKC	MKT005.A0101	CentralMongolia_LBA_DSKC	22.5565	22.5565	0
MKT008.A0101	CentralMongolia_LBA_DSKC	MKT005.A0101	CentralMongolia_LBA_DSKC	35.2081	35.2081	0
MKT010.A0101	CentralMongolia_LBA_DSKC	MKT005.A0101	CentralMongolia_LBA_DSKC	0	0	0
TST003.A0101	CentralMongolia_LBA_DSKC	MKT005.A0101	CentralMongolia_LBA_DSKC	18.2169	35.5498	115.016
MKT004.A0101	CentralMongolia_LBA_FigureBurial	MKT005.A0101	CentralMongolia_LBA_DSKC	0	0	0	geographic proximity
MKT014.A0101	CentralMongolia_LBA_FigureBurial	MKT005.A0101	CentralMongolia_LBA_DSKC	0	0	0	geographic proximity
ARS001.A0101	DSKC	MKT005.A0101	CentralMongolia_LBA_DSKC	32.9919	32.9919	364.775	mortuary proximity
ARS006.A0101	DSKC	MKT005.A0101	CentralMongolia_LBA_DSKC	15.5939	15.5939	364.775	mortuary proximity
ARS007.B0101	DSKC	MKT005.A0101	CentralMongolia_LBA_DSKC	19.8088	19.8088	364.775	mortuary proximity
ARS008.A0101	DSKC	MKT005.A0101	CentralMongolia_LBA_DSKC	18.12	18.12	364.775	mortuary proximity
ARS009.A0101	DSKC	MKT005.A0101	CentralMongolia_LBA_DSKC	0	0	364.775	mortuary proximity
ARS016.A0101	DSKC	MKT005.A0101	CentralMongolia_LBA_DSKC	16.4833	16.4833	364.775	mortuary proximity
I12975	DSKC	MKT005.A0101	CentralMongolia_LBA_DSKC	15.9526	15.9526	520.515	mortuary proximity
I13766	DSKC	MKT005.A0101	CentralMongolia_LBA_DSKC	16.1232	30.5994	150.07
I13767	DSKC	MKT005.A0101	CentralMongolia_LBA_DSKC	0	0	124.274
I13768	DSKC	MKT005.A0101	CentralMongolia_LBA_DSKC	12.9262	12.9262	124.274
I6262	DSKC	MKT005.A0101	CentralMongolia_LBA_DSKC	0	0	180.665
I6264	DSKC	MKT005.A0101	CentralMongolia_LBA_DSKC	0	0	180.665
I6347	DSKC	MKT005.A0101	CentralMongolia_LBA_DSKC	0	0	590.616	mortuary proximity
I6351	DSKC	MKT005.A0101	CentralMongolia_LBA_DSKC	0	0	717.707	mortuary proximity
I7039	DSKC	MKT005.A0101	CentralMongolia_LBA_DSKC	18.4017	18.4017	786.694	mortuary proximity
ARS017.A0101	DSKC with ANA-like genetic profiles	MKT005.A0101	CentralMongolia_LBA_DSKC	0	0	364.775	mortuary proximity
I13505	DSKC with ANA-like genetic profiles	MKT005.A0101	CentralMongolia_LBA_DSKC	0	0	150.07
BUL001.A0101	Ulaanzuukh1	MKT005.A0101	CentralMongolia_LBA_DSKC	0	0	686.216
BUL002.A0101	Ulaanzuukh1	MKT005.A0101	CentralMongolia_LBA_DSKC	0	0	686.216
I12960	Ulaanzuukh1	MKT005.A0101	CentralMongolia_LBA_DSKC	0	0	14.7262	geographic proximity
ULN001.A0101	Ulaanzuukh1	MKT005.A0101	CentralMongolia_LBA_DSKC	0	0	686.216
ULN002.A0101	Ulaanzuukh1	MKT005.A0101	CentralMongolia_LBA_DSKC	0	0	686.216
ULN003.A0101	Ulaanzuukh1	MKT005.A0101	CentralMongolia_LBA_DSKC	0	0	686.216
ULN007.A0101	Ulaanzuukh1	MKT005.A0101	CentralMongolia_LBA_DSKC	0	0	686.216
ULN009.A0101	Ulaanzuukh1	MKT005.A0101	CentralMongolia_LBA_DSKC	0	0	686.216
ULN010.A0101	Ulaanzuukh1	MKT005.A0101	CentralMongolia_LBA_DSKC	0	0	686.216
MKT008.A0101	CentralMongolia_LBA_DSKC	MKT007.A0101	CentralMongolia_LBA_DSKC	0	0	0
MKT010.A0101	CentralMongolia_LBA_DSKC	MKT007.A0101	CentralMongolia_LBA_DSKC	0	0	0
TST003.A0101	CentralMongolia_LBA_DSKC	MKT007.A0101	CentralMongolia_LBA_DSKC	0	0	115.016
MKT004.A0101	CentralMongolia_LBA_FigureBurial	MKT007.A0101	CentralMongolia_LBA_DSKC	0	0	0	geographic proximity
MKT014.A0101	CentralMongolia_LBA_FigureBurial	MKT007.A0101	CentralMongolia_LBA_DSKC	0	0	0	geographic proximity
ARS001.A0101	DSKC	MKT007.A0101	CentralMongolia_LBA_DSKC	15.5364	15.5364	364.775	mortuary proximity
ARS006.A0101	DSKC	MKT007.A0101	CentralMongolia_LBA_DSKC	0	0	364.775	mortuary proximity
ARS007.B0101	DSKC	MKT007.A0101	CentralMongolia_LBA_DSKC	0	0	364.775	mortuary proximity
ARS008.A0101	DSKC	MKT007.A0101	CentralMongolia_LBA_DSKC	25.1294	25.1294	364.775	mortuary proximity
ARS009.A0101	DSKC	MKT007.A0101	CentralMongolia_LBA_DSKC	12.0026	12.0026	364.775	mortuary proximity
ARS016.A0101	DSKC	MKT007.A0101	CentralMongolia_LBA_DSKC	0	0	364.775	mortuary proximity
I12975	DSKC	MKT007.A0101	CentralMongolia_LBA_DSKC	14.3851	14.3851	520.515	mortuary proximity
I13766	DSKC	MKT007.A0101	CentralMongolia_LBA_DSKC	0	0	150.07
I13767	DSKC	MKT007.A0101	CentralMongolia_LBA_DSKC	0	0	124.274
I13768	DSKC	MKT007.A0101	CentralMongolia_LBA_DSKC	0	0	124.274
I6262	DSKC	MKT007.A0101	CentralMongolia_LBA_DSKC	13.7315	13.7315	180.665
I6264	DSKC	MKT007.A0101	CentralMongolia_LBA_DSKC	0	0	180.665
I6347	DSKC	MKT007.A0101	CentralMongolia_LBA_DSKC	19.8079	19.8079	590.616	mortuary proximity
I6351	DSKC	MKT007.A0101	CentralMongolia_LBA_DSKC	0	0	717.707	mortuary proximity
I7039	DSKC	MKT007.A0101	CentralMongolia_LBA_DSKC	0	0	786.694	mortuary proximity
ARS017.A0101	DSKC with ANA-like genetic profiles	MKT007.A0101	CentralMongolia_LBA_DSKC	0	0	364.775	mortuary proximity
I13505	DSKC with ANA-like genetic profiles	MKT007.A0101	CentralMongolia_LBA_DSKC	0	0	150.07
BUL001.A0101	Ulaanzuukh1	MKT007.A0101	CentralMongolia_LBA_DSKC	0	0	686.216
BUL002.A0101	Ulaanzuukh1	MKT007.A0101	CentralMongolia_LBA_DSKC	0	0	686.216
I12960	Ulaanzuukh1	MKT007.A0101	CentralMongolia_LBA_DSKC	0	0	14.7262	geographic proximity
ULN001.A0101	Ulaanzuukh1	MKT007.A0101	CentralMongolia_LBA_DSKC	0	0	686.216
ULN002.A0101	Ulaanzuukh1	MKT007.A0101	CentralMongolia_LBA_DSKC	0	0	686.216
ULN003.A0101	Ulaanzuukh1	MKT007.A0101	CentralMongolia_LBA_DSKC	0	0	686.216
ULN007.A0101	Ulaanzuukh1	MKT007.A0101	CentralMongolia_LBA_DSKC	0	0	686.216
ULN009.A0101	Ulaanzuukh1	MKT007.A0101	CentralMongolia_LBA_DSKC	0	0	686.216
ULN010.A0101	Ulaanzuukh1	MKT007.A0101	CentralMongolia_LBA_DSKC	0	0	686.216
MKT010.A0101	CentralMongolia_LBA_DSKC	MKT008.A0101	CentralMongolia_LBA_DSKC	12.47	12.47	0
TST003.A0101	CentralMongolia_LBA_DSKC	MKT008.A0101	CentralMongolia_LBA_DSKC	0	0	115.016
MKT004.A0101	CentralMongolia_LBA_FigureBurial	MKT008.A0101	CentralMongolia_LBA_DSKC	0	0	0	geographic proximity
MKT014.A0101	CentralMongolia_LBA_FigureBurial	MKT008.A0101	CentralMongolia_LBA_DSKC	0	0	0	geographic proximity
ARS001.A0101	DSKC	MKT008.A0101	CentralMongolia_LBA_DSKC	0	0	364.775	mortuary proximity
ARS006.A0101	DSKC	MKT008.A0101	CentralMongolia_LBA_DSKC	0	0	364.775	mortuary proximity
ARS007.B0101	DSKC	MKT008.A0101	CentralMongolia_LBA_DSKC	18.3058	18.3058	364.775	mortuary proximity
ARS008.A0101	DSKC	MKT008.A0101	CentralMongolia_LBA_DSKC	0	0	364.775	mortuary proximity
ARS009.A0101	DSKC	MKT008.A0101	CentralMongolia_LBA_DSKC	13.0426	13.0426	364.775	mortuary proximity
ARS016.A0101	DSKC	MKT008.A0101	CentralMongolia_LBA_DSKC	0	0	364.775	mortuary proximity
I12975	DSKC	MKT008.A0101	CentralMongolia_LBA_DSKC	0	0	520.515	mortuary proximity
I13766	DSKC	MKT008.A0101	CentralMongolia_LBA_DSKC	12.2036	12.2036	150.07
I13767	DSKC	MKT008.A0101	CentralMongolia_LBA_DSKC	0	0	124.274
I13768	DSKC	MKT008.A0101	CentralMongolia_LBA_DSKC	0	0	124.274
I6262	DSKC	MKT008.A0101	CentralMongolia_LBA_DSKC	20.2817	38.7578	180.665
I6264	DSKC	MKT008.A0101	CentralMongolia_LBA_DSKC	0	0	180.665
I6347	DSKC	MKT008.A0101	CentralMongolia_LBA_DSKC	0	0	590.616	mortuary proximity
I6351	DSKC	MKT008.A0101	CentralMongolia_LBA_DSKC	0	0	717.707	mortuary proximity
I7039	DSKC	MKT008.A0101	CentralMongolia_LBA_DSKC	0	0	786.694	mortuary proximity
ARS017.A0101	DSKC with ANA-like genetic profiles	MKT008.A0101	CentralMongolia_LBA_DSKC	0	0	364.775	mortuary proximity
I13505	DSKC with ANA-like genetic profiles	MKT008.A0101	CentralMongolia_LBA_DSKC	0	0	150.07
BUL001.A0101	Ulaanzuukh1	MKT008.A0101	CentralMongolia_LBA_DSKC	0	0	686.216
BUL002.A0101	Ulaanzuukh1	MKT008.A0101	CentralMongolia_LBA_DSKC	0	0	686.216
I12960	Ulaanzuukh1	MKT008.A0101	CentralMongolia_LBA_DSKC	0	0	14.7262	geographic proximity
ULN001.A0101	Ulaanzuukh1	MKT008.A0101	CentralMongolia_LBA_DSKC	0	0	686.216
ULN002.A0101	Ulaanzuukh1	MKT008.A0101	CentralMongolia_LBA_DSKC	0	0	686.216
ULN003.A0101	Ulaanzuukh1	MKT008.A0101	CentralMongolia_LBA_DSKC	0	0	686.216
ULN007.A0101	Ulaanzuukh1	MKT008.A0101	CentralMongolia_LBA_DSKC	0	0	686.216
ULN009.A0101	Ulaanzuukh1	MKT008.A0101	CentralMongolia_LBA_DSKC	0	0	686.216
ULN010.A0101	Ulaanzuukh1	MKT008.A0101	CentralMongolia_LBA_DSKC	0	0	686.216
TST003.A0101	CentralMongolia_LBA_DSKC	MKT010.A0101	CentralMongolia_LBA_DSKC	0	0	115.016
MKT004.A0101	CentralMongolia_LBA_FigureBurial	MKT010.A0101	CentralMongolia_LBA_DSKC	0	0	0	geographic proximity
MKT014.A0101	CentralMongolia_LBA_FigureBurial	MKT010.A0101	CentralMongolia_LBA_DSKC	0	0	0	geographic proximity
ARS001.A0101	DSKC	MKT010.A0101	CentralMongolia_LBA_DSKC	46.1131	138.304	364.775	mortuary proximity
ARS006.A0101	DSKC	MKT010.A0101	CentralMongolia_LBA_DSKC	0	0	364.775	mortuary proximity
ARS007.B0101	DSKC	MKT010.A0101	CentralMongolia_LBA_DSKC	0	0	364.775	mortuary proximity
ARS008.A0101	DSKC	MKT010.A0101	CentralMongolia_LBA_DSKC	20.5044	20.5044	364.775	mortuary proximity
ARS009.A0101	DSKC	MKT010.A0101	CentralMongolia_LBA_DSKC	0	0	364.775	mortuary proximity
ARS016.A0101	DSKC	MKT010.A0101	CentralMongolia_LBA_DSKC	18.5488	18.5488	364.775	mortuary proximity
I12975	DSKC	MKT010.A0101	CentralMongolia_LBA_DSKC	0	0	520.515	mortuary proximity
I13766	DSKC	MKT010.A0101	CentralMongolia_LBA_DSKC	0	0	150.07
I13767	DSKC	MKT010.A0101	CentralMongolia_LBA_DSKC	0	0	124.274
I13768	DSKC	MKT010.A0101	CentralMongolia_LBA_DSKC	0	0	124.274
I6262	DSKC	MKT010.A0101	CentralMongolia_LBA_DSKC	15.4032	15.4032	180.665
I6264	DSKC	MKT010.A0101	CentralMongolia_LBA_DSKC	0	0	180.665
I6347	DSKC	MKT010.A0101	CentralMongolia_LBA_DSKC	0	0	590.616	mortuary proximity
I6351	DSKC	MKT010.A0101	CentralMongolia_LBA_DSKC	0	0	717.707	mortuary proximity
I7039	DSKC	MKT010.A0101	CentralMongolia_LBA_DSKC	0	0	786.694	mortuary proximity
ARS017.A0101	DSKC with ANA-like genetic profiles	MKT010.A0101	CentralMongolia_LBA_DSKC	0	0	364.775	mortuary proximity
I13505	DSKC with ANA-like genetic profiles	MKT010.A0101	CentralMongolia_LBA_DSKC	0	0	150.07
BUL001.A0101	Ulaanzuukh1	MKT010.A0101	CentralMongolia_LBA_DSKC	0	0	686.216
BUL002.A0101	Ulaanzuukh1	MKT010.A0101	CentralMongolia_LBA_DSKC	0	0	686.216
I12960	Ulaanzuukh1	MKT010.A0101	CentralMongolia_LBA_DSKC	0	0	14.7262	geographic proximity
ULN001.A0101	Ulaanzuukh1	MKT010.A0101	CentralMongolia_LBA_DSKC	0	0	686.216
ULN002.A0101	Ulaanzuukh1	MKT010.A0101	CentralMongolia_LBA_DSKC	0	0	686.216
ULN003.A0101	Ulaanzuukh1	MKT010.A0101	CentralMongolia_LBA_DSKC	0	0	686.216
ULN007.A0101	Ulaanzuukh1	MKT010.A0101	CentralMongolia_LBA_DSKC	0	0	686.216
ULN009.A0101	Ulaanzuukh1	MKT010.A0101	CentralMongolia_LBA_DSKC	0	0	686.216
ULN010.A0101	Ulaanzuukh1	MKT010.A0101	CentralMongolia_LBA_DSKC	0	0	686.216
MKT004.A0101	CentralMongolia_LBA_FigureBurial	TST003.A0101	CentralMongolia_LBA_DSKC	0	0	115.016	geographic proximity
MKT014.A0101	CentralMongolia_LBA_FigureBurial	TST003.A0101	CentralMongolia_LBA_DSKC	0	0	115.016	geographic proximity
ARS001.A0101	DSKC	TST003.A0101	CentralMongolia_LBA_DSKC	0	0	250.873	mortuary proximity
ARS006.A0101	DSKC	TST003.A0101	CentralMongolia_LBA_DSKC	17.5444	17.5444	250.873	mortuary proximity
ARS007.B0101	DSKC	TST003.A0101	CentralMongolia_LBA_DSKC	0	0	250.873	mortuary proximity
ARS008.A0101	DSKC	TST003.A0101	CentralMongolia_LBA_DSKC	0	0	250.873	mortuary proximity
ARS009.A0101	DSKC	TST003.A0101	CentralMongolia_LBA_DSKC	0	0	250.873	mortuary proximity
ARS016.A0101	DSKC	TST003.A0101	CentralMongolia_LBA_DSKC	16.1575	16.1575	250.873	mortuary proximity
I12975	DSKC	TST003.A0101	CentralMongolia_LBA_DSKC	0	0	420.53	mortuary proximity
I13766	DSKC	TST003.A0101	CentralMongolia_LBA_DSKC	0	0	160.026
I13767	DSKC	TST003.A0101	CentralMongolia_LBA_DSKC	0	0	81.5045
I13768	DSKC	TST003.A0101	CentralMongolia_LBA_DSKC	0	0	81.5045
I6262	DSKC	TST003.A0101	CentralMongolia_LBA_DSKC	0	0	213.273	mortuary proximity
I6264	DSKC	TST003.A0101	CentralMongolia_LBA_DSKC	0	0	213.273	mortuary proximity
I6347	DSKC	TST003.A0101	CentralMongolia_LBA_DSKC	0	0	484.392	mortuary proximity
I6351	DSKC	TST003.A0101	CentralMongolia_LBA_DSKC	0	0	611.485	mortuary proximity
I7039	DSKC	TST003.A0101	CentralMongolia_LBA_DSKC	0	0	704.611	mortuary proximity
ARS017.A0101	DSKC with ANA-like genetic profiles	TST003.A0101	CentralMongolia_LBA_DSKC	0	0	250.873	mortuary proximity
I13505	DSKC with ANA-like genetic profiles	TST003.A0101	CentralMongolia_LBA_DSKC	0	0	160.026
BUL001.A0101	Ulaanzuukh1	TST003.A0101	CentralMongolia_LBA_DSKC	0	0	765.251
BUL002.A0101	Ulaanzuukh1	TST003.A0101	CentralMongolia_LBA_DSKC	0	0	765.251
I12960	Ulaanzuukh1	TST003.A0101	CentralMongolia_LBA_DSKC	0	0	129.266	geographic proximity
ULN001.A0101	Ulaanzuukh1	TST003.A0101	CentralMongolia_LBA_DSKC	0	0	765.251
ULN002.A0101	Ulaanzuukh1	TST003.A0101	CentralMongolia_LBA_DSKC	0	0	765.251
ULN003.A0101	Ulaanzuukh1	TST003.A0101	CentralMongolia_LBA_DSKC	0	0	765.251
ULN007.A0101	Ulaanzuukh1	TST003.A0101	CentralMongolia_LBA_DSKC	0	0	765.251
ULN009.A0101	Ulaanzuukh1	TST003.A0101	CentralMongolia_LBA_DSKC	0	0	765.251
ULN010.A0101	Ulaanzuukh1	TST003.A0101	CentralMongolia_LBA_DSKC	12.1963	12.1963	765.251
MKT014.A0101	CentralMongolia_LBA_FigureBurial	MKT004.A0101	CentralMongolia_LBA_FigureBurial	0	0	0
I7039	DSKC	MKT004.A0101	CentralMongolia_LBA_FigureBurial	0	0	786.694
I7039	DSKC	MKT014.A0101	CentralMongolia_LBA_FigureBurial	0	0	786.694
I6351	DSKC	MKT004.A0101	CentralMongolia_LBA_FigureBurial	0	0	717.707
I6351	DSKC	MKT014.A0101	CentralMongolia_LBA_FigureBurial	0	0	717.707
I6347	DSKC	MKT004.A0101	CentralMongolia_LBA_FigureBurial	0	0	590.616
I6347	DSKC	MKT014.A0101	CentralMongolia_LBA_FigureBurial	0	0	590.616
I12975	DSKC	MKT004.A0101	CentralMongolia_LBA_FigureBurial	25.2469	25.2469	520.515
I12975	DSKC	MKT014.A0101	CentralMongolia_LBA_FigureBurial	0	0	520.515
ARS001.A0101	DSKC	MKT004.A0101	CentralMongolia_LBA_FigureBurial	0	0	364.775
ARS006.A0101	DSKC	MKT004.A0101	CentralMongolia_LBA_FigureBurial	0	0	364.775
ARS007.B0101	DSKC	MKT004.A0101	CentralMongolia_LBA_FigureBurial	0	0	364.775
ARS008.A0101	DSKC	MKT004.A0101	CentralMongolia_LBA_FigureBurial	0	0	364.775
ARS009.A0101	DSKC	MKT004.A0101	CentralMongolia_LBA_FigureBurial	0	0	364.775
ARS016.A0101	DSKC	MKT004.A0101	CentralMongolia_LBA_FigureBurial	0	0	364.775
ARS017.A0101	DSKC with ANA-like genetic profiles	MKT004.A0101	CentralMongolia_LBA_FigureBurial	0	0	364.775
ARS001.A0101	DSKC	MKT014.A0101	CentralMongolia_LBA_FigureBurial	0	0	364.775
ARS006.A0101	DSKC	MKT014.A0101	CentralMongolia_LBA_FigureBurial	0	0	364.775
BUL001.A0101	Ulaanzuukh1	MKT004.A0101	CentralMongolia_LBA_FigureBurial	0	0	686.216	mortuary proximity
BUL002.A0101	Ulaanzuukh1	MKT004.A0101	CentralMongolia_LBA_FigureBurial	0	0	686.216	mortuary proximity
I12960	Ulaanzuukh1	MKT004.A0101	CentralMongolia_LBA_FigureBurial	14.7351	14.7351	14.7262
ULN001.A0101	Ulaanzuukh1	MKT004.A0101	CentralMongolia_LBA_FigureBurial	0	0	686.216	mortuary proximity
ULN002.A0101	Ulaanzuukh1	MKT004.A0101	CentralMongolia_LBA_FigureBurial	0	0	686.216	mortuary proximity
ULN003.A0101	Ulaanzuukh1	MKT004.A0101	CentralMongolia_LBA_FigureBurial	0	0	686.216	mortuary proximity
ULN007.A0101	Ulaanzuukh1	MKT004.A0101	CentralMongolia_LBA_FigureBurial	12.0254	12.0254	686.216	mortuary proximity
ULN009.A0101	Ulaanzuukh1	MKT004.A0101	CentralMongolia_LBA_FigureBurial	0	0	686.216	mortuary proximity
ULN010.A0101	Ulaanzuukh1	MKT004.A0101	CentralMongolia_LBA_FigureBurial	0	0	686.216	mortuary proximity
ARS007.B0101	DSKC	MKT014.A0101	CentralMongolia_LBA_FigureBurial	13.7958	13.7958	364.775
ARS008.A0101	DSKC	MKT014.A0101	CentralMongolia_LBA_FigureBurial	13.1592	13.1592	364.775
ARS009.A0101	DSKC	MKT014.A0101	CentralMongolia_LBA_FigureBurial	0	0	364.775
ARS016.A0101	DSKC	MKT014.A0101	CentralMongolia_LBA_FigureBurial	0	0	364.775
ARS017.A0101	DSKC with ANA-like genetic profiles	MKT014.A0101	CentralMongolia_LBA_FigureBurial	0	0	364.775
I6262	DSKC	MKT004.A0101	CentralMongolia_LBA_FigureBurial	0	0	180.665	geographic proximity
I6264	DSKC	MKT004.A0101	CentralMongolia_LBA_FigureBurial	0	0	180.665	geographic proximity
I6262	DSKC	MKT014.A0101	CentralMongolia_LBA_FigureBurial	0	0	180.665	geographic proximity
I6264	DSKC	MKT014.A0101	CentralMongolia_LBA_FigureBurial	0	0	180.665	geographic proximity
I13766	DSKC	MKT004.A0101	CentralMongolia_LBA_FigureBurial	0	0	150.07	geographic proximity
I13505	DSKC with ANA-like genetic profiles	MKT004.A0101	CentralMongolia_LBA_FigureBurial	0	0	150.07	geographic proximity
I13766	DSKC	MKT014.A0101	CentralMongolia_LBA_FigureBurial	0	0	150.07	geographic proximity
I13505	DSKC with ANA-like genetic profiles	MKT014.A0101	CentralMongolia_LBA_FigureBurial	14.6701	14.6701	150.07	geographic proximity
I13767	DSKC	MKT004.A0101	CentralMongolia_LBA_FigureBurial	0	0	124.274	geographic proximity
I13768	DSKC	MKT004.A0101	CentralMongolia_LBA_FigureBurial	0	0	124.274	geographic proximity
I13767	DSKC	MKT014.A0101	CentralMongolia_LBA_FigureBurial	0	0	124.274	geographic proximity
I13768	DSKC	MKT014.A0101	CentralMongolia_LBA_FigureBurial	0	0	124.274	geographic proximity
BUL001.A0101	Ulaanzuukh1	MKT014.A0101	CentralMongolia_LBA_FigureBurial	16.6734	16.6734	686.216	mortuary proximity
BUL002.A0101	Ulaanzuukh1	MKT014.A0101	CentralMongolia_LBA_FigureBurial	0	0	686.216	mortuary proximity
I12960	Ulaanzuukh1	MKT014.A0101	CentralMongolia_LBA_FigureBurial	0	0	14.7262
ULN001.A0101	Ulaanzuukh1	MKT014.A0101	CentralMongolia_LBA_FigureBurial	0	0	686.216	mortuary proximity
ULN002.A0101	Ulaanzuukh1	MKT014.A0101	CentralMongolia_LBA_FigureBurial	0	0	686.216	mortuary proximity
ULN003.A0101	Ulaanzuukh1	MKT014.A0101	CentralMongolia_LBA_FigureBurial	0	0	686.216	mortuary proximity
ULN007.A0101	Ulaanzuukh1	MKT014.A0101	CentralMongolia_LBA_FigureBurial	15.3271	27.4017	686.216	mortuary proximity
ULN009.A0101	Ulaanzuukh1	MKT014.A0101	CentralMongolia_LBA_FigureBurial	0	0	686.216	mortuary proximity
ULN010.A0101	Ulaanzuukh1	MKT014.A0101	CentralMongolia_LBA_FigureBurial	0	0	686.216	mortuary proximity
ARS006.A0101	DSKC	ARS001.A0101	DSKC	0	0	0
ARS007.B0101	DSKC	ARS001.A0101	DSKC	0	0	0
ARS008.A0101	DSKC	ARS001.A0101	DSKC	12.3474	12.3474	0
ARS009.A0101	DSKC	ARS001.A0101	DSKC	0	0	0
ARS016.A0101	DSKC	ARS001.A0101	DSKC	0	0	0
I12975	DSKC	ARS001.A0101	DSKC	0	0	215.617
I13766	DSKC	ARS001.A0101	DSKC	0	0	368.326
I13767	DSKC	ARS001.A0101	DSKC	13.6955	13.6955	269.16
I13768	DSKC	ARS001.A0101	DSKC	0	0	269.16
I6262	DSKC	ARS001.A0101	DSKC	0	0	423.843
I6264	DSKC	ARS001.A0101	DSKC	0	0	423.843
I6347	DSKC	ARS001.A0101	DSKC	0	0	312.427
I6351	DSKC	ARS001.A0101	DSKC	0	0	427.684
I7039	DSKC	ARS001.A0101	DSKC	0	0	606.706
ARS017.A0101	DSKC with ANA-like genetic profiles	ARS001.A0101	DSKC	0	0	0
I13505	DSKC with ANA-like genetic profiles	ARS001.A0101	DSKC	0	0	368.326
BUL001.A0101	Ulaanzuukh1	ARS001.A0101	DSKC	0	0	937.702
BUL002.A0101	Ulaanzuukh1	ARS001.A0101	DSKC	0	0	937.702
I12960	Ulaanzuukh1	ARS001.A0101	DSKC	0	0	378.458
ULN001.A0101	Ulaanzuukh1	ARS001.A0101	DSKC	0	0	937.702
ULN002.A0101	Ulaanzuukh1	ARS001.A0101	DSKC	0	0	937.702
ULN003.A0101	Ulaanzuukh1	ARS001.A0101	DSKC	14.0431	14.0431	937.702
ULN007.A0101	Ulaanzuukh1	ARS001.A0101	DSKC	0	0	937.702
ULN009.A0101	Ulaanzuukh1	ARS001.A0101	DSKC	0	0	937.702
ULN010.A0101	Ulaanzuukh1	ARS001.A0101	DSKC	0	0	937.702
ARS007.B0101	DSKC	ARS006.A0101	DSKC	0	0	0
ARS008.A0101	DSKC	ARS006.A0101	DSKC	13.4575	13.4575	0
ARS009.A0101	DSKC	ARS006.A0101	DSKC	15.1845	15.1845	0
ARS016.A0101	DSKC	ARS006.A0101	DSKC	0	0	0
I12975	DSKC	ARS006.A0101	DSKC	0	0	215.617
I13766	DSKC	ARS006.A0101	DSKC	0	0	368.326
I13767	DSKC	ARS006.A0101	DSKC	0	0	269.16
I13768	DSKC	ARS006.A0101	DSKC	0	0	269.16
I6262	DSKC	ARS006.A0101	DSKC	12.4221	12.4221	423.843
I6264	DSKC	ARS006.A0101	DSKC	0	0	423.843
I6347	DSKC	ARS006.A0101	DSKC	15.2548	15.2548	312.427
I6351	DSKC	ARS006.A0101	DSKC	0	0	427.684
I7039	DSKC	ARS006.A0101	DSKC	0	0	606.706
ARS017.A0101	DSKC with ANA-like genetic profiles	ARS006.A0101	DSKC	0	0	0
I13505	DSKC with ANA-like genetic profiles	ARS006.A0101	DSKC	0	0	368.326
BUL001.A0101	Ulaanzuukh1	ARS006.A0101	DSKC	0	0	937.702
BUL002.A0101	Ulaanzuukh1	ARS006.A0101	DSKC	12.5285	12.5285	937.702
I12960	Ulaanzuukh1	ARS006.A0101	DSKC	0	0	378.458
ULN001.A0101	Ulaanzuukh1	ARS006.A0101	DSKC	0	0	937.702
ULN002.A0101	Ulaanzuukh1	ARS006.A0101	DSKC	0	0	937.702
ULN003.A0101	Ulaanzuukh1	ARS006.A0101	DSKC	0	0	937.702
ULN007.A0101	Ulaanzuukh1	ARS006.A0101	DSKC	0	0	937.702
ULN009.A0101	Ulaanzuukh1	ARS006.A0101	DSKC	0	0	937.702
ULN010.A0101	Ulaanzuukh1	ARS006.A0101	DSKC	0	0	937.702
ARS008.A0101	DSKC	ARS007.B0101	DSKC	95.7264	429.74	0
ARS009.A0101	DSKC	ARS007.B0101	DSKC	0	0	0
ARS016.A0101	DSKC	ARS007.B0101	DSKC	39.5517	74.6564	0
I12975	DSKC	ARS007.B0101	DSKC	0	0	215.617
I13766	DSKC	ARS007.B0101	DSKC	0	0	368.326
I13767	DSKC	ARS007.B0101	DSKC	0	0	269.16
I13768	DSKC	ARS007.B0101	DSKC	0	0	269.16
I6262	DSKC	ARS007.B0101	DSKC	0	0	423.843
I6264	DSKC	ARS007.B0101	DSKC	0	0	423.843
I6347	DSKC	ARS007.B0101	DSKC	17.8734	17.8734	312.427
I6351	DSKC	ARS007.B0101	DSKC	0	0	427.684
I7039	DSKC	ARS007.B0101	DSKC	12.5035	12.5035	606.706
ARS017.A0101	DSKC with ANA-like genetic profiles	ARS007.B0101	DSKC	15.115	15.115	0
I13505	DSKC with ANA-like genetic profiles	ARS007.B0101	DSKC	0	0	368.326
BUL001.A0101	Ulaanzuukh1	ARS007.B0101	DSKC	0	0	937.702
BUL002.A0101	Ulaanzuukh1	ARS007.B0101	DSKC	0	0	937.702
I12960	Ulaanzuukh1	ARS007.B0101	DSKC	13.2985	13.2985	378.458
ULN001.A0101	Ulaanzuukh1	ARS007.B0101	DSKC	0	0	937.702
ULN002.A0101	Ulaanzuukh1	ARS007.B0101	DSKC	0	0	937.702
ULN003.A0101	Ulaanzuukh1	ARS007.B0101	DSKC	0	0	937.702
ULN007.A0101	Ulaanzuukh1	ARS007.B0101	DSKC	0	0	937.702
ULN009.A0101	Ulaanzuukh1	ARS007.B0101	DSKC	0	0	937.702
ULN010.A0101	Ulaanzuukh1	ARS007.B0101	DSKC	0	0	937.702
ARS009.A0101	DSKC	ARS008.A0101	DSKC	0	0	0
ARS016.A0101	DSKC	ARS008.A0101	DSKC	0	0	0
I12975	DSKC	ARS008.A0101	DSKC	0	0	215.617
I13766	DSKC	ARS008.A0101	DSKC	0	0	368.326
I13767	DSKC	ARS008.A0101	DSKC	0	0	269.16
I13768	DSKC	ARS008.A0101	DSKC	0	0	269.16
I6262	DSKC	ARS008.A0101	DSKC	29.141	42.1597	423.843
I6264	DSKC	ARS008.A0101	DSKC	20.6504	20.6504	423.843
I6347	DSKC	ARS008.A0101	DSKC	0	0	312.427
I6351	DSKC	ARS008.A0101	DSKC	0	0	427.684
I7039	DSKC	ARS008.A0101	DSKC	22.2308	22.2308	606.706
ARS017.A0101	DSKC with ANA-like genetic profiles	ARS008.A0101	DSKC	0	0	0
I13505	DSKC with ANA-like genetic profiles	ARS008.A0101	DSKC	0	0	368.326
BUL001.A0101	Ulaanzuukh1	ARS008.A0101	DSKC	0	0	937.702
BUL002.A0101	Ulaanzuukh1	ARS008.A0101	DSKC	0	0	937.702
I12960	Ulaanzuukh1	ARS008.A0101	DSKC	12.2288	12.2288	378.458
ULN001.A0101	Ulaanzuukh1	ARS008.A0101	DSKC	0	0	937.702
ULN002.A0101	Ulaanzuukh1	ARS008.A0101	DSKC	0	0	937.702
ULN003.A0101	Ulaanzuukh1	ARS008.A0101	DSKC	12.6272	12.6272	937.702
ULN007.A0101	Ulaanzuukh1	ARS008.A0101	DSKC	0	0	937.702
ULN009.A0101	Ulaanzuukh1	ARS008.A0101	DSKC	0	0	937.702
ULN010.A0101	Ulaanzuukh1	ARS008.A0101	DSKC	0	0	937.702
ARS016.A0101	DSKC	ARS009.A0101	DSKC	0	0	0
I12975	DSKC	ARS009.A0101	DSKC	0	0	215.617
I13766	DSKC	ARS009.A0101	DSKC	0	0	368.326
I13767	DSKC	ARS009.A0101	DSKC	0	0	269.16
I13768	DSKC	ARS009.A0101	DSKC	0	0	269.16
I6262	DSKC	ARS009.A0101	DSKC	14.571	14.571	423.843
I6264	DSKC	ARS009.A0101	DSKC	0	0	423.843
I6347	DSKC	ARS009.A0101	DSKC	0	0	312.427
I6351	DSKC	ARS009.A0101	DSKC	0	0	427.684
I7039	DSKC	ARS009.A0101	DSKC	0	0	606.706
ARS017.A0101	DSKC with ANA-like genetic profiles	ARS009.A0101	DSKC	0	0	0
I13505	DSKC with ANA-like genetic profiles	ARS009.A0101	DSKC	0	0	368.326
BUL001.A0101	Ulaanzuukh1	ARS009.A0101	DSKC	0	0	937.702
BUL002.A0101	Ulaanzuukh1	ARS009.A0101	DSKC	0	0	937.702
I12960	Ulaanzuukh1	ARS009.A0101	DSKC	0	0	378.458
ULN001.A0101	Ulaanzuukh1	ARS009.A0101	DSKC	0	0	937.702
ULN002.A0101	Ulaanzuukh1	ARS009.A0101	DSKC	0	0	937.702
ULN003.A0101	Ulaanzuukh1	ARS009.A0101	DSKC	14.539	14.539	937.702
ULN007.A0101	Ulaanzuukh1	ARS009.A0101	DSKC	0	0	937.702
ULN009.A0101	Ulaanzuukh1	ARS009.A0101	DSKC	0	0	937.702
ULN010.A0101	Ulaanzuukh1	ARS009.A0101	DSKC	0	0	937.702
I12975	DSKC	ARS016.A0101	DSKC	0	0	215.617
I13766	DSKC	ARS016.A0101	DSKC	15.1618	15.1618	368.326
I13767	DSKC	ARS016.A0101	DSKC	19.7958	19.7958	269.16
I13768	DSKC	ARS016.A0101	DSKC	0	0	269.16
I6262	DSKC	ARS016.A0101	DSKC	0	0	423.843
I6264	DSKC	ARS016.A0101	DSKC	0	0	423.843
I6347	DSKC	ARS016.A0101	DSKC	0	0	312.427
I6351	DSKC	ARS016.A0101	DSKC	0	0	427.684
I7039	DSKC	ARS016.A0101	DSKC	0	0	606.706
ARS017.A0101	DSKC with ANA-like genetic profiles	ARS016.A0101	DSKC	15.3196	15.3196	0
I13505	DSKC with ANA-like genetic profiles	ARS016.A0101	DSKC	0	0	368.326
BUL001.A0101	Ulaanzuukh1	ARS016.A0101	DSKC	0	0	937.702
BUL002.A0101	Ulaanzuukh1	ARS016.A0101	DSKC	0	0	937.702
I12960	Ulaanzuukh1	ARS016.A0101	DSKC	0	0	378.458
ULN001.A0101	Ulaanzuukh1	ARS016.A0101	DSKC	0	0	937.702
ULN002.A0101	Ulaanzuukh1	ARS016.A0101	DSKC	0	0	937.702
ULN003.A0101	Ulaanzuukh1	ARS016.A0101	DSKC	0	0	937.702
ULN007.A0101	Ulaanzuukh1	ARS016.A0101	DSKC	0	0	937.702
ULN009.A0101	Ulaanzuukh1	ARS016.A0101	DSKC	0	0	937.702
ULN010.A0101	Ulaanzuukh1	ARS016.A0101	DSKC	0	0	937.702
I13766	DSKC	I12975	DSKC	0	0	564.376
I13767	DSKC	I12975	DSKC	0	0	400.569
I13768	DSKC	I12975	DSKC	0	0	400.569
I6262	DSKC	I12975	DSKC	0	0	620.801
I6264	DSKC	I12975	DSKC	0	0	620.801
I6347	DSKC	I12975	DSKC	0	0	444.062
I6351	DSKC	I12975	DSKC	0	0	525.734
I7039	DSKC	I12975	DSKC	28.9095	42.6856	761
ARS017.A0101	DSKC with ANA-like genetic profiles	I12975	DSKC	0	0	215.617
I13505	DSKC with ANA-like genetic profiles	I12975	DSKC	0	0	564.376
BUL001.A0101	Ulaanzuukh1	I12975	DSKC	0	0	953.922
BUL002.A0101	Ulaanzuukh1	I12975	DSKC	0	0	953.922
I12960	Ulaanzuukh1	I12975	DSKC	0	0	531.576
ULN001.A0101	Ulaanzuukh1	I12975	DSKC	0	0	953.922
ULN002.A0101	Ulaanzuukh1	I12975	DSKC	0	0	953.922
ULN003.A0101	Ulaanzuukh1	I12975	DSKC	0	0	953.922
ULN007.A0101	Ulaanzuukh1	I12975	DSKC	0	0	953.922
ULN009.A0101	Ulaanzuukh1	I12975	DSKC	0	0	953.922
ULN010.A0101	Ulaanzuukh1	I12975	DSKC	0	0	953.922
I13767	DSKC	I13766	DSKC	14.0806	14.0806	228.57
I13768	DSKC	I13766	DSKC	0	0	228.57
I6262	DSKC	I13766	DSKC	14.0318	14.0318	56.4252
I6264	DSKC	I13766	DSKC	0	0	56.4252
I6347	DSKC	I13766	DSKC	12.1465	12.1465	513.49
I6351	DSKC	I13766	DSKC	0	0	636.807
I7039	DSKC	I13766	DSKC	0	0	663.295
ARS017.A0101	DSKC with ANA-like genetic profiles	I13766	DSKC	0	0	368.326
I13505	DSKC with ANA-like genetic profiles	I13766	DSKC	0	0	0
BUL001.A0101	Ulaanzuukh1	I13766	DSKC	0	0	826.478
BUL002.A0101	Ulaanzuukh1	I13766	DSKC	0	0	826.478
I12960	Ulaanzuukh1	I13766	DSKC	0	0	158.488	geographic proximity
ULN001.A0101	Ulaanzuukh1	I13766	DSKC	0	0	826.478
ULN002.A0101	Ulaanzuukh1	I13766	DSKC	0	0	826.478
ULN003.A0101	Ulaanzuukh1	I13766	DSKC	0	0	826.478
ULN007.A0101	Ulaanzuukh1	I13766	DSKC	0	0	826.478
ULN009.A0101	Ulaanzuukh1	I13766	DSKC	0	0	826.478
ULN010.A0101	Ulaanzuukh1	I13766	DSKC	0	0	826.478
I13768	DSKC	I13767	DSKC	0	0	0
I6262	DSKC	I13767	DSKC	0	0	276.374
I6264	DSKC	I13767	DSKC	0	0	276.374
I6347	DSKC	I13767	DSKC	0	0	539.091
I6351	DSKC	I13767	DSKC	0	0	664.954
I7039	DSKC	I13767	DSKC	0	0	777.082
ARS017.A0101	DSKC with ANA-like genetic profiles	I13767	DSKC	0	0	269.16
I13505	DSKC with ANA-like genetic profiles	I13767	DSKC	0	0	228.57
BUL001.A0101	Ulaanzuukh1	I13767	DSKC	0	0	698.258
BUL002.A0101	Ulaanzuukh1	I13767	DSKC	0	0	698.258
I12960	Ulaanzuukh1	I13767	DSKC	0	0	133.247	geographic proximity
ULN001.A0101	Ulaanzuukh1	I13767	DSKC	0	0	698.258
ULN002.A0101	Ulaanzuukh1	I13767	DSKC	0	0	698.258
ULN003.A0101	Ulaanzuukh1	I13767	DSKC	0	0	698.258
ULN007.A0101	Ulaanzuukh1	I13767	DSKC	0	0	698.258
ULN009.A0101	Ulaanzuukh1	I13767	DSKC	0	0	698.258
ULN010.A0101	Ulaanzuukh1	I13767	DSKC	0	0	698.258
I6262	DSKC	I13768	DSKC	0	0	276.374
I6264	DSKC	I13768	DSKC	0	0	276.374
I6347	DSKC	I13768	DSKC	0	0	539.091
I6351	DSKC	I13768	DSKC	0	0	664.954
I7039	DSKC	I13768	DSKC	0	0	777.082
ARS017.A0101	DSKC with ANA-like genetic profiles	I13768	DSKC	13.8974	13.8974	269.16
I13505	DSKC with ANA-like genetic profiles	I13768	DSKC	0	0	228.57
BUL001.A0101	Ulaanzuukh1	I13768	DSKC	0	0	698.258
BUL002.A0101	Ulaanzuukh1	I13768	DSKC	0	0	698.258
I12960	Ulaanzuukh1	I13768	DSKC	0	0	133.247	geographic proximity
ULN001.A0101	Ulaanzuukh1	I13768	DSKC	0	0	698.258
ULN002.A0101	Ulaanzuukh1	I13768	DSKC	0	0	698.258
ULN003.A0101	Ulaanzuukh1	I13768	DSKC	0	0	698.258
ULN007.A0101	Ulaanzuukh1	I13768	DSKC	17.7443	17.7443	698.258
ULN009.A0101	Ulaanzuukh1	I13768	DSKC	0	0	698.258
ULN010.A0101	Ulaanzuukh1	I13768	DSKC	0	0	698.258
I6264	DSKC	I6262	DSKC	0	0	0
I6347	DSKC	I6262	DSKC	0	0	552.718
I6351	DSKC	I6262	DSKC	0	0	673.528
I7039	DSKC	I6262	DSKC	13.8942	26.6145	679.176
ARS017.A0101	DSKC with ANA-like genetic profiles	I6262	DSKC	0	0	423.843
I13505	DSKC with ANA-like genetic profiles	I6262	DSKC	0	0	56.4252
BUL001.A0101	Ulaanzuukh1	I6262	DSKC	0	0	833.548
BUL002.A0101	Ulaanzuukh1	I6262	DSKC	0	0	833.548
I12960	Ulaanzuukh1	I6262	DSKC	0	0	185.274	geographic proximity
ULN001.A0101	Ulaanzuukh1	I6262	DSKC	0	0	833.548
ULN002.A0101	Ulaanzuukh1	I6262	DSKC	0	0	833.548
ULN003.A0101	Ulaanzuukh1	I6262	DSKC	0	0	833.548
ULN007.A0101	Ulaanzuukh1	I6262	DSKC	0	0	833.548
ULN009.A0101	Ulaanzuukh1	I6262	DSKC	0	0	833.548
ULN010.A0101	Ulaanzuukh1	I6262	DSKC	0	0	833.548
I6347	DSKC	I6264	DSKC	0	0	552.718
I6351	DSKC	I6264	DSKC	0	0	673.528
I7039	DSKC	I6264	DSKC	0	0	679.176
ARS017.A0101	DSKC with ANA-like genetic profiles	I6264	DSKC	0	0	423.843
I13505	DSKC with ANA-like genetic profiles	I6264	DSKC	0	0	56.4252
BUL001.A0101	Ulaanzuukh1	I6264	DSKC	0	0	833.548
BUL002.A0101	Ulaanzuukh1	I6264	DSKC	0	0	833.548
I12960	Ulaanzuukh1	I6264	DSKC	0	0	185.274	geographic proximity
ULN001.A0101	Ulaanzuukh1	I6264	DSKC	0	0	833.548
ULN002.A0101	Ulaanzuukh1	I6264	DSKC	0	0	833.548
ULN003.A0101	Ulaanzuukh1	I6264	DSKC	0	0	833.548
ULN007.A0101	Ulaanzuukh1	I6264	DSKC	0	0	833.548
ULN009.A0101	Ulaanzuukh1	I6264	DSKC	0	0	833.548
ULN010.A0101	Ulaanzuukh1	I6264	DSKC	0	0	833.548
I6351	DSKC	I6347	DSKC	0	0	127.179
I7039	DSKC	I6347	DSKC	0	0	317.568
ARS017.A0101	DSKC with ANA-like genetic profiles	I6347	DSKC	0	0	312.427
I13505	DSKC with ANA-like genetic profiles	I6347	DSKC	0	0	513.49
BUL001.A0101	Ulaanzuukh1	I6347	DSKC	0	0	1234.39
BUL002.A0101	Ulaanzuukh1	I6347	DSKC	0	0	1234.39
I12960	Ulaanzuukh1	I6347	DSKC	0	0	605.292
ULN001.A0101	Ulaanzuukh1	I6347	DSKC	0	0	1234.39
ULN002.A0101	Ulaanzuukh1	I6347	DSKC	0	0	1234.39
ULN003.A0101	Ulaanzuukh1	I6347	DSKC	0	0	1234.39
ULN007.A0101	Ulaanzuukh1	I6347	DSKC	0	0	1234.39
ULN009.A0101	Ulaanzuukh1	I6347	DSKC	0	0	1234.39
ULN010.A0101	Ulaanzuukh1	I6347	DSKC	0	0	1234.39
I7039	DSKC	I6351	DSKC	0	0	278.567
ARS017.A0101	DSKC with ANA-like genetic profiles	I6351	DSKC	0	0	427.684
I13505	DSKC with ANA-like genetic profiles	I6351	DSKC	0	0	636.807
BUL001.A0101	Ulaanzuukh1	I6351	DSKC	0	0	1358.28
BUL002.A0101	Ulaanzuukh1	I6351	DSKC	0	0	1358.28
I12960	Ulaanzuukh1	I6351	DSKC	0	0	732.374
ULN001.A0101	Ulaanzuukh1	I6351	DSKC	0	0	1358.28
ULN002.A0101	Ulaanzuukh1	I6351	DSKC	0	0	1358.28
ULN003.A0101	Ulaanzuukh1	I6351	DSKC	0	0	1358.28
ULN007.A0101	Ulaanzuukh1	I6351	DSKC	0	0	1358.28
ULN009.A0101	Ulaanzuukh1	I6351	DSKC	0	0	1358.28
ULN010.A0101	Ulaanzuukh1	I6351	DSKC	0	0	1358.28
ARS017.A0101	DSKC with ANA-like genetic profiles	I7039	DSKC	0	0	606.706
I13505	DSKC with ANA-like genetic profiles	I7039	DSKC	0	0	663.295
BUL001.A0101	Ulaanzuukh1	I7039	DSKC	0	0	1468.85
BUL002.A0101	Ulaanzuukh1	I7039	DSKC	0	0	1468.85
I12960	Ulaanzuukh1	I7039	DSKC	0	0	799.961
ULN001.A0101	Ulaanzuukh1	I7039	DSKC	0	0	1468.85
ULN002.A0101	Ulaanzuukh1	I7039	DSKC	0	0	1468.85
ULN003.A0101	Ulaanzuukh1	I7039	DSKC	0	0	1468.85
ULN007.A0101	Ulaanzuukh1	I7039	DSKC	0	0	1468.85
ULN009.A0101	Ulaanzuukh1	I7039	DSKC	0	0	1468.85
ULN010.A0101	Ulaanzuukh1	I7039	DSKC	12.5443	12.5443	1468.85
I13505	DSKC with ANA-like genetic profiles	ARS017.A0101	DSKC with ANA-like genetic profiles	0	0	368.326
BUL001.A0101	Ulaanzuukh1	ARS017.A0101	DSKC with ANA-like genetic profiles	0	0	937.702
BUL002.A0101	Ulaanzuukh1	ARS017.A0101	DSKC with ANA-like genetic profiles	0	0	937.702
I12960	Ulaanzuukh1	ARS017.A0101	DSKC with ANA-like genetic profiles	0	0	378.458
ULN001.A0101	Ulaanzuukh1	ARS017.A0101	DSKC with ANA-like genetic profiles	0	0	937.702
ULN002.A0101	Ulaanzuukh1	ARS017.A0101	DSKC with ANA-like genetic profiles	0	0	937.702
ULN003.A0101	Ulaanzuukh1	ARS017.A0101	DSKC with ANA-like genetic profiles	0	0	937.702
ULN007.A0101	Ulaanzuukh1	ARS017.A0101	DSKC with ANA-like genetic profiles	14.821	14.821	937.702
ULN009.A0101	Ulaanzuukh1	ARS017.A0101	DSKC with ANA-like genetic profiles	0	0	937.702
ULN010.A0101	Ulaanzuukh1	ARS017.A0101	DSKC with ANA-like genetic profiles	0	0	937.702
BUL001.A0101	Ulaanzuukh1	I13505	DSKC with ANA-like genetic profiles	0	0	826.478
BUL002.A0101	Ulaanzuukh1	I13505	DSKC with ANA-like genetic profiles	13.0824	13.0824	826.478
I12960	Ulaanzuukh1	I13505	DSKC with ANA-like genetic profiles	0	0	158.488	geographic proximity
ULN001.A0101	Ulaanzuukh1	I13505	DSKC with ANA-like genetic profiles	12.905	12.905	826.478
ULN002.A0101	Ulaanzuukh1	I13505	DSKC with ANA-like genetic profiles	0	0	826.478
ULN003.A0101	Ulaanzuukh1	I13505	DSKC with ANA-like genetic profiles	0	0	826.478
ULN007.A0101	Ulaanzuukh1	I13505	DSKC with ANA-like genetic profiles	0	0	826.478
ULN009.A0101	Ulaanzuukh1	I13505	DSKC with ANA-like genetic profiles	14.687	14.687	826.478
ULN010.A0101	Ulaanzuukh1	I13505	DSKC with ANA-like genetic profiles	0	0	826.478
BUL002.A0101	Ulaanzuukh1	BUL001.A0101	Ulaanzuukh1	0	0	0
I12960	Ulaanzuukh1	BUL001.A0101	Ulaanzuukh1	0	0	674.126	mortuary proximity
ULN001.A0101	Ulaanzuukh1	BUL001.A0101	Ulaanzuukh1	0	0	0
ULN002.A0101	Ulaanzuukh1	BUL001.A0101	Ulaanzuukh1	0	0	0
ULN003.A0101	Ulaanzuukh1	BUL001.A0101	Ulaanzuukh1	0	0	0
ULN007.A0101	Ulaanzuukh1	BUL001.A0101	Ulaanzuukh1	23.0032	23.0032	0
ULN009.A0101	Ulaanzuukh1	BUL001.A0101	Ulaanzuukh1	0	0	0
ULN010.A0101	Ulaanzuukh1	BUL001.A0101	Ulaanzuukh1	21.9319	21.9319	0
I12960	Ulaanzuukh1	BUL002.A0101	Ulaanzuukh1	0	0	674.126	mortuary proximity
ULN001.A0101	Ulaanzuukh1	BUL002.A0101	Ulaanzuukh1	0	0	0
ULN002.A0101	Ulaanzuukh1	BUL002.A0101	Ulaanzuukh1	0	0	0
ULN003.A0101	Ulaanzuukh1	BUL002.A0101	Ulaanzuukh1	13.3063	13.3063	0
ULN007.A0101	Ulaanzuukh1	BUL002.A0101	Ulaanzuukh1	0	0	0
ULN009.A0101	Ulaanzuukh1	BUL002.A0101	Ulaanzuukh1	0	0	0
ULN010.A0101	Ulaanzuukh1	BUL002.A0101	Ulaanzuukh1	0	0	0
ULN001.A0101	Ulaanzuukh1	I12960	Ulaanzuukh1	0	0	674.126	mortuary proximity
ULN002.A0101	Ulaanzuukh1	I12960	Ulaanzuukh1	0	0	674.126	mortuary proximity
ULN003.A0101	Ulaanzuukh1	I12960	Ulaanzuukh1	0	0	674.126	mortuary proximity
ULN007.A0101	Ulaanzuukh1	I12960	Ulaanzuukh1	15.9506	15.9506	674.126	mortuary proximity
ULN009.A0101	Ulaanzuukh1	I12960	Ulaanzuukh1	13.2621	13.2621	674.126	mortuary proximity
ULN010.A0101	Ulaanzuukh1	I12960	Ulaanzuukh1	0	0	674.126	mortuary proximity
ULN002.A0101	Ulaanzuukh1	ULN001.A0101	Ulaanzuukh1	0	0	0
ULN003.A0101	Ulaanzuukh1	ULN001.A0101	Ulaanzuukh1	0	0	0
ULN007.A0101	Ulaanzuukh1	ULN001.A0101	Ulaanzuukh1	14.8651	14.8651	0
ULN009.A0101	Ulaanzuukh1	ULN001.A0101	Ulaanzuukh1	0	0	0
ULN010.A0101	Ulaanzuukh1	ULN001.A0101	Ulaanzuukh1	0	0	0
ULN003.A0101	Ulaanzuukh1	ULN002.A0101	Ulaanzuukh1	0	0	0
ULN007.A0101	Ulaanzuukh1	ULN002.A0101	Ulaanzuukh1	0	0	0
ULN009.A0101	Ulaanzuukh1	ULN002.A0101	Ulaanzuukh1	0	0	0
ULN010.A0101	Ulaanzuukh1	ULN002.A0101	Ulaanzuukh1	0	0	0
ULN007.A0101	Ulaanzuukh1	ULN003.A0101	Ulaanzuukh1	15.148	15.148	0
ULN009.A0101	Ulaanzuukh1	ULN003.A0101	Ulaanzuukh1	0	0	0
ULN010.A0101	Ulaanzuukh1	ULN003.A0101	Ulaanzuukh1	17.4335	33.0263	0
ULN009.A0101	Ulaanzuukh1	ULN007.A0101	Ulaanzuukh1	0	0	0
ULN010.A0101	Ulaanzuukh1	ULN007.A0101	Ulaanzuukh1	45.3373	65.5962	0
ULN010.A0101	Ulaanzuukh1	ULN009.A0101	Ulaanzuukh1	0	0	0

## Sheet: Supplementary Data 10
Supplementary Data 10. List of DSKC and FigureBurial Individuals with Geographic Locations Used in Supplementary Figure 6. We analyzed IBD sharing patterns among individuals associated with DSKC (n=25) and FigureBurial (n=11) by grouping them based on their cultural affiliation and geographic location, and plotted the IBD connections between pairs of sites on the map (Supplementary Figure 6). For…
IID	Cultural affiliation	Latitude	Longitude	modified_Lat	modified_Lon	changed?
I6262	DSKC	45.9185	100.833	45.9185	100.533	O
I6264	DSKC	45.9185	100.833	45.9185	100.533	O
I13766	DSKC	46.426	100.817	46.426	100.817	X
I13505	DSKC	46.426	100.817	46.426	100.817	X
MKT008.A0101	DSKC	46.9927	102.598	46.9927	102.098	O
MKT007.A0101	DSKC	46.9927	102.598	46.9927	102.098	O
MKT005.A0101	DSKC	46.9927	102.598	46.9927	102.098	O
MKT003.A0101	DSKC	46.9927	102.598	46.9927	102.098	O
MKT002.A0101	DSKC	46.9927	102.598	46.9927	102.098	O
MKT010.A0101	DSKC	46.9927	102.598	46.9927	102.098	O
MKT001.A0101	DSKC	46.9927	102.598	46.9927	102.098	O
I7039	DSKC	47.4231	92.2258	47.4231	92.2258	X
TST003.A0101	DSKC	47.7661	101.587	47.7661	101.787	O
I13767	DSKC	48.11	102.55	48.11	102.55	X
I13768	DSKC	48.11	102.55	48.11	102.55	X
I6347	DSKC	49.3064	95.4486	49.3064	95.4486	X
ARS001.A0101	DSKC	49.657	99.727	49.657	99.127	O
ARS006.A0101	DSKC	49.657	99.727	49.657	99.127	O
ARS007.B0101	DSKC	49.657	99.727	49.657	99.127	O
ARS008.A0101	DSKC	49.657	99.727	49.657	99.127	O
ARS009.A0101	DSKC	49.657	99.727	49.657	99.127	O
ARS016.A0101	DSKC	49.657	99.727	49.657	99.127	O
ARS017.A0101	DSKC	49.657	99.727	49.657	99.127	O
I6351	DSKC	49.7	93.8	49.7	93.8	X
I12975	DSKC	51.5	100.67	51.5	100.67	X
ULN003.A0101	FigureBurial	46.2841	111.768	46.2841	111.768	X
ULN002.A0101	FigureBurial	46.2841	111.768	46.2841	111.768	X
ULN007.A0101	FigureBurial	46.2841	111.768	46.2841	111.768	X
ULN001.A0101	FigureBurial	46.2841	111.768	46.2841	111.768	X
ULN009.A0101	FigureBurial	46.2841	111.768	46.2841	111.768	X
BUL002.A0101	FigureBurial	46.2841	111.768	46.2841	111.768	X
BUL001.A0101	FigureBurial	46.2841	111.768	46.2841	111.768	X
ULN010.A0101	FigureBurial	46.2841	111.768	46.2841	111.768	X
I12960	FigureBurial	46.92	102.76	47.22	102.86	O
MKT014.A0101	FigureBurial	46.9927	102.598	46.6927	102.898	O
MKT004.A0101	FigureBurial	46.9927	102.598	46.6927	102.898	O

[truncated: 8 more sheets: Supplementary Data 11, Supplementary Data 12, Supplementary Data 13, Supplementary Data 14, Supplementary Data 15, Supplementary Data 16, Supplementary Data 17, Supplementary Data 18]
